# Supplementary material for: 1-(3-Meth­oxy­phen­yl)-4,5-dimethyl-2-phenyl-1H-imidazole
Source: Acta Crystallogr Sect E Struct Rep Online. 2013 Jun 26;69(Pt 7):o1154. doi: 10.1107/S1600536813016966 (PMC3770416; doi:10.1107/S1600536813016966)
Supplement: Supplementary file 1 [file e-69-o1154-sup1.cif]

##############################################################################
#                                                                            #
# This CIF contains the data in a paper accepted for publication in          #
# Acta Crystallographica Section E. It conforms to the requirements of       #
# Notes for Authors for Acta Crystallographica Section E, and has been       #
# peer reviewed under the auspices of the IUCr Commission on Journals.       #
#                                                                            #
# Full details of the Crystallographic Information File format               #
# are given in the paper "The Crystallographic Information File (CIF):       #
# a New Standard Archive File for Crystallography" by S. R. Hall, F. H.      #
# Allen and I. D. Brown [Acta Cryst. (1991), A47, 655-685].                  #
#                                                                            #
# The current version of the core CIF dictionary is obtainable from          #
# ftp://ftp.iucr.org/pub/cif_core.dic.                                       #
#                                                                            #
# Software is freely available for graphical display of the structure(s)     #
# in this CIF. For information consult the CIF software page                 #
# http://www.iucr.org/resources/cif/software.                                #
#                                                                            #
# This file may be used for bona fide research purposes within the           #
# scientific community so long as proper attribution is given to the journal # 
# article from which it was obtained.                                        #
#                                                                            #
##############################################################################
data_I
_audit_creation_method     SHELXL-97
_chemical_name_systematic
;
1-(3-Methoxyphenyl)-4,5-dimethyl-2-phenyl-1<i>H</i>-imidazole
;
_chemical_name_common     ?
_chemical_formula_moiety     'C18 H18 N2 O'
_chemical_formula_sum     'C18 H18 N2 O'
_chemical_formula_iupac     'C18 H18 N2 O'
_chemical_formula_weight     278.34
_chemical_melting_point     ?
_symmetry_cell_setting     triclinic
_symmetry_space_group_name_H-M     'P-1'
_symmetry_space_group_name_Hall     '-P 1'
loop_
    _symmetry_equiv_pos_as_xyz
    'x, y, z'
    '-x, -y, -z'
_cell_length_a     8.01990(10)
_cell_length_b     9.48070(10)
_cell_length_c     10.4971(2)
_cell_angle_alpha     108.3390(10)
_cell_angle_beta     94.9100(10)
_cell_angle_gamma     90.5350(10)
_cell_volume     754.267(19)
_cell_formula_units_Z     2
_cell_measurement_reflns_used     2644
_cell_measurement_theta_min     2.26
_cell_measurement_theta_max     30.62
_cell_measurement_temperature     293(2)
_exptl_crystal_description     block
_exptl_crystal_colour     colourless
_exptl_crystal_size_max     0.35
_exptl_crystal_size_mid     0.30
_exptl_crystal_size_min     0.30
_exptl_crystal_density_diffrn     1.226
_exptl_crystal_density_meas     ?
_exptl_crystal_density_method     'not measured'
_exptl_crystal_F_000     296
_exptl_absorpt_coefficient_mu     0.077
_exptl_absorpt_correction_type     multi-scan
_exptl_absorpt_process_details     '(SADABS; Bruker, 2004)'
_exptl_absorpt_correction_T_min     0.9736
_exptl_absorpt_correction_T_max     0.9773
_exptl_special_details     ?
_diffrn_ambient_temperature     293(2)
_diffrn_radiation_type     MoK\a
_diffrn_radiation_wavelength     0.71073
_diffrn_radiation_source     'fine-focus sealed tube'
_diffrn_radiation_monochromator     graphite
_diffrn_measurement_device_type     'Bruker Kappa APEXII CCD'
_diffrn_measurement_method     '\w and \f scan'
_diffrn_detector_area_resol_mean     ?
_diffrn_reflns_number     14252
_diffrn_reflns_av_R_equivalents     0.0206
_diffrn_reflns_av_sigmaI/netI     0.0149
_diffrn_reflns_theta_min     2.05
_diffrn_reflns_theta_max     25.00
_diffrn_reflns_theta_full     25.00
_diffrn_measured_fraction_theta_max     0.994
_diffrn_measured_fraction_theta_full     0.994
_diffrn_reflns_limit_h_min     -9
_diffrn_reflns_limit_h_max     9
_diffrn_reflns_limit_k_min     -11
_diffrn_reflns_limit_k_max     11
_diffrn_reflns_limit_l_min     -12
_diffrn_reflns_limit_l_max     12
_diffrn_standards_number     ?
_diffrn_standards_interval_count     ?
_diffrn_standards_interval_time     ?
_diffrn_standards_decay_%     ?
_refine_special_details
;
Refinement of <i>F</i>^2^ against ALL reflections. The weighted <i>R</i>-factor
<i>wR</i> and goodness of fit <i>S</i> are based on <i>F</i>^2^, conventional
<i>R</i>-factors <i>R</i> are based on <i>F</i>, with <i>F</i> set to zero for
negative <i>F</i>^2^. The threshold expression of <i>F</i>^2^ >
\s(<i>F</i>^2^) is used only for calculating <i>R</i>-factors(gt) <i>etc</i>.
and is not relevant to the choice of reflections for refinement.
<i>R</i>-factors based on <i>F</i>^2^ are statistically about twice as large
as those based on <i>F</i>, and <i>R</i>- factors based on ALL data will be
even larger.
;
_reflns_number_total     2644
_reflns_number_gt     2159
_reflns_threshold_expression     I>2\s(I)
_refine_ls_structure_factor_coef     Fsqd
_refine_ls_matrix_type     full
_refine_ls_R_factor_all     0.0574
_refine_ls_R_factor_gt     0.0464
_refine_ls_wR_factor_gt     0.1329
_refine_ls_wR_factor_ref     0.1484
_refine_ls_goodness_of_fit_ref     1.035
_refine_ls_restrained_S_all     1.035
_refine_ls_number_reflns     2644
_refine_ls_number_parameters     191
_refine_ls_number_restraints     0
_refine_ls_hydrogen_treatment     constr
_refine_ls_weighting_scheme     calc
_refine_ls_weighting_details
         'calc w=1/[\s^2^(Fo^2^)+(0.0747P)^2^+0.2805P] where P=(Fo^2^+2Fc^2^)/3'
_atom_sites_solution_hydrogens     geom
_atom_sites_solution_primary     direct
_atom_sites_solution_secondary     difmap
_refine_ls_shift/su_max     0.000
_refine_ls_shift/su_mean     0.000
_refine_diff_density_max     0.326
_refine_diff_density_min     -0.216
_refine_ls_extinction_method     'SHELXL97 (Sheldrick, 2008)'
_refine_ls_extinction_coef     0.028(7)
_refine_ls_extinction_expression
                                  'Fc^*^=kFc[1+0.001xFc^2^\l^3^/sin(2\q)]^-1/4^'
loop_
    _atom_type_symbol
    _atom_type_description
    _atom_type_scat_dispersion_real
    _atom_type_scat_dispersion_imag
    _atom_type_scat_source
    'C' 'C' 0.0033 0.0016
                         'International Tables Vol C Tables 4.2.6.8 and 6.1.1.4'
    'H' 'H' 0.0000 0.0000
                         'International Tables Vol C Tables 4.2.6.8 and 6.1.1.4'
    'N' 'N' 0.0061 0.0033
                         'International Tables Vol C Tables 4.2.6.8 and 6.1.1.4'
    'O' 'O' 0.0106 0.0060
                         'International Tables Vol C Tables 4.2.6.8 and 6.1.1.4'
_computing_data_collection     'APEX2 (Bruker, 2004)'
_computing_cell_refinement     'APEX2 and SAINT (Bruker, 2004)'
_computing_data_reduction     'SAINT and XPREP (Bruker, 2004)'
_computing_structure_solution     'SIR92 (Altomare <i>et al.</i>, 1994)'
_computing_structure_refinement     'SHELXL97 (Sheldrick, 2008)'
_computing_molecular_graphics     'ORTEP-3 (Farrugia, 2012)'
_computing_publication_material     'SHELXL97 (Sheldrick, 2008)'
loop_
    _atom_site_type_symbol
    _atom_site_label
    _atom_site_fract_x
    _atom_site_fract_y
    _atom_site_fract_z
    _atom_site_U_iso_or_equiv
    _atom_site_adp_type
    _atom_site_calc_flag
    _atom_site_refinement_flags
    _atom_site_occupancy
    _atom_site_symmetry_multiplicity
    _atom_site_disorder_assembly
    _atom_site_disorder_group
    C C1 0.7362(2) 0.4690(2) -0.02515(17) 0.0442(4) Uani d . 1 1 . .
    C C2 0.7291(3) 0.7075(2) 0.05116(19) 0.0521(5) Uani d . 1 1 . .
    C C3 0.7842(3) 0.6639(2) 0.15818(19) 0.0513(5) Uani d . 1 1 . .
    C C4 0.6975(4) 0.8605(2) 0.0466(3) 0.0792(7) Uani d . 1 1 . .
    H H4A 0.6594 0.8561 -0.0438 0.119 Uiso calc R 1 1 . .
    H H4B 0.7993 0.9205 0.0751 0.119 Uiso calc R 1 1 . .
    H H4C 0.6135 0.9036 0.1057 0.119 Uiso calc R 1 1 . .
    C C5 0.8313(3) 0.7516(3) 0.3018(2) 0.0713(7) Uani d . 1 1 . .
    H H5A 0.8654 0.6856 0.3514 0.107 Uiso calc R 1 1 . .
    H H5B 0.7368 0.8053 0.3393 0.107 Uiso calc R 1 1 . .
    H H5C 0.9222 0.8206 0.3072 0.107 Uiso calc R 1 1 . .
    C C6 0.8135(2) 0.4174(2) 0.19308(17) 0.0440(4) Uani d . 1 1 . .
    C C7 0.6791(2) 0.3354(2) 0.21018(19) 0.0500(5) Uani d . 1 1 . .
    H H7 0.5731 0.3408 0.1689 0.060 Uiso calc R 1 1 . .
    C C8 0.7059(3) 0.2451(2) 0.2900(2) 0.0569(5) Uani d . 1 1 . .
    H H8 0.6170 0.1879 0.3015 0.068 Uiso calc R 1 1 . .
    C C9 0.8613(3) 0.2385(2) 0.3528(2) 0.0557(5) Uani d . 1 1 . .
    H H9 0.8773 0.1770 0.4061 0.067 Uiso calc R 1 1 . .
    C C10 0.9949(2) 0.3234(2) 0.33671(17) 0.0483(5) Uani d . 1 1 . .
    C C11 0.9717(2) 0.4125(2) 0.25552(17) 0.0466(5) Uani d . 1 1 . .
    H H11 1.0610 0.4685 0.2429 0.056 Uiso calc R 1 1 . .
    C C12 1.2812(3) 0.4015(3) 0.3979(2) 0.0701(6) Uani d . 1 1 . .
    H H12A 1.3781 0.3800 0.4479 0.105 Uiso calc R 1 1 . .
    H H12B 1.2553 0.5040 0.4365 0.105 Uiso calc R 1 1 . .
    H H12C 1.3037 0.3830 0.3058 0.105 Uiso calc R 1 1 . .
    C C13 0.7294(2) 0.3179(2) -0.12117(18) 0.0482(5) Uani d . 1 1 . .
    C C14 0.8223(3) 0.2026(2) -0.1019(2) 0.0621(6) Uani d . 1 1 . .
    H H14 0.8895 0.2175 -0.0217 0.075 Uiso calc R 1 1 . .
    C C15 0.8159(3) 0.0654(3) -0.2010(3) 0.0743(7) Uani d . 1 1 . .
    H H15 0.8778 -0.0114 -0.1864 0.089 Uiso calc R 1 1 . .
    C C16 0.7189(4) 0.0416(3) -0.3206(3) 0.0770(7) Uani d . 1 1 . .
    H H16 0.7157 -0.0505 -0.3872 0.092 Uiso calc R 1 1 . .
    C C17 0.6270(3) 0.1548(3) -0.3408(2) 0.0765(7) Uani d . 1 1 . .
    H H17 0.5617 0.1395 -0.4219 0.092 Uiso calc R 1 1 . .
    C C18 0.6304(3) 0.2911(2) -0.2422(2) 0.0611(6) Uani d . 1 1 . .
    H H18 0.5654 0.3663 -0.2568 0.073 Uiso calc R 1 1 . .
    N N1 0.78868(18) 0.51065(17) 0.10977(14) 0.0450(4) Uani d . 1 1 . .
    N N2 0.70075(19) 0.58661(17) -0.06211(15) 0.0489(4) Uani d . 1 1 . .
    O O1 1.14352(18) 0.30952(17) 0.40312(15) 0.0643(4) Uani d . 1 1 . .
loop_
    _atom_site_aniso_label
    _atom_site_aniso_U_11
    _atom_site_aniso_U_22
    _atom_site_aniso_U_33
    _atom_site_aniso_U_12
    _atom_site_aniso_U_13
    _atom_site_aniso_U_23
    C1 0.0460(9) 0.0516(11) 0.0371(9) 0.0035(7) 0.0034(7) 0.0172(8)
    C2 0.0646(12) 0.0465(11) 0.0461(11) -0.0015(8) -0.0005(8) 0.0172(9)
    C3 0.0627(12) 0.0481(11) 0.0416(10) -0.0036(8) -0.0016(8) 0.0140(8)
    C4 0.119(2) 0.0510(13) 0.0667(15) -0.0024(13) -0.0097(14) 0.0222(11)
    C5 0.1036(18) 0.0594(13) 0.0453(12) -0.0065(12) -0.0068(11) 0.0125(10)
    C6 0.0527(10) 0.0467(10) 0.0339(9) 0.0052(8) 0.0062(7) 0.0141(8)
    C7 0.0503(10) 0.0528(11) 0.0474(10) 0.0035(8) 0.0058(8) 0.0163(9)
    C8 0.0627(12) 0.0527(12) 0.0594(12) -0.0002(9) 0.0132(9) 0.0217(10)
    C9 0.0733(13) 0.0490(11) 0.0520(11) 0.0099(9) 0.0110(9) 0.0246(9)
    C10 0.0579(11) 0.0516(11) 0.0357(9) 0.0134(8) 0.0049(8) 0.0136(8)
    C11 0.0499(10) 0.0529(11) 0.0395(9) 0.0028(8) 0.0061(7) 0.0175(8)
    C12 0.0587(13) 0.0918(17) 0.0619(14) 0.0079(11) -0.0043(10) 0.0295(13)
    C13 0.0544(10) 0.0507(11) 0.0417(10) 0.0035(8) 0.0101(8) 0.0162(9)
    C14 0.0744(14) 0.0645(14) 0.0477(11) 0.0183(11) 0.0104(10) 0.0166(10)
    C15 0.0971(18) 0.0581(14) 0.0686(15) 0.0237(12) 0.0217(13) 0.0173(12)
    C16 0.1025(19) 0.0565(14) 0.0621(15) 0.0029(12) 0.0126(13) 0.0031(11)
    C17 0.0965(18) 0.0652(15) 0.0556(14) -0.0038(13) -0.0093(12) 0.0061(11)
    C18 0.0733(14) 0.0555(12) 0.0511(12) 0.0024(10) -0.0042(10) 0.0147(10)
    N1 0.0508(9) 0.0488(9) 0.0371(8) 0.0020(6) 0.0013(6) 0.0165(7)
    N2 0.0566(9) 0.0512(9) 0.0410(8) 0.0011(7) 0.0000(7) 0.0189(7)
    O1 0.0634(9) 0.0770(10) 0.0610(9) 0.0117(7) -0.0025(7) 0.0360(8)
_geom_special_details
;
All e.s.d.'s (except the e.s.d. in the dihedral angle between two l.s. planes)
are estimated using the full covariance matrix. The cell e.s.d.'s are taken
into account individually in the estimation of e.s.d.'s in distances, angles
and torsion angles; correlations between e.s.d.'s in cell parameters are only
used when they are defined by crystal symmetry. An approximate (isotropic)
treatment of cell e.s.d.'s is used for estimating e.s.d.'s involving l.s.
planes.
;
loop_
    _geom_bond_atom_site_label_1
    _geom_bond_atom_site_label_2
    _geom_bond_site_symmetry_2
    _geom_bond_distance
    _geom_bond_publ_flag
    C1 N2 . 1.317(2) ?
    C1 N1 . 1.372(2) ?
    C1 C13 . 1.467(3) ?
    C2 C3 . 1.356(3) ?
    C2 N2 . 1.368(2) ?
    C2 C4 . 1.490(3) ?
    C3 N1 . 1.382(2) ?
    C3 C5 . 1.488(3) ?
    C4 H4A . 0.9600 ?
    C4 H4B . 0.9600 ?
    C4 H4C . 0.9600 ?
    C5 H5A . 0.9600 ?
    C5 H5B . 0.9600 ?
    C5 H5C . 0.9600 ?
    C6 C7 . 1.380(3) ?
    C6 C11 . 1.385(2) ?
    C6 N1 . 1.431(2) ?
    C7 C8 . 1.380(3) ?
    C7 H7 . 0.9300 ?
    C8 C9 . 1.371(3) ?
    C8 H8 . 0.9300 ?
    C9 C10 . 1.386(3) ?
    C9 H9 . 0.9300 ?
    C10 O1 . 1.358(2) ?
    C10 C11 . 1.380(3) ?
    C11 H11 . 0.9300 ?
    C12 O1 . 1.416(3) ?
    C12 H12A . 0.9600 ?
    C12 H12B . 0.9600 ?
    C12 H12C . 0.9600 ?
    C13 C14 . 1.386(3) ?
    C13 C18 . 1.389(3) ?
    C14 C15 . 1.383(3) ?
    C14 H14 . 0.9300 ?
    C15 C16 . 1.373(4) ?
    C15 H15 . 0.9300 ?
    C16 C17 . 1.368(4) ?
    C16 H16 . 0.9300 ?
    C17 C18 . 1.377(3) ?
    C17 H17 . 0.9300 ?
    C18 H18 . 0.9300 ?
loop_
    _geom_angle_atom_site_label_1
    _geom_angle_atom_site_label_2
    _geom_angle_atom_site_label_3
    _geom_angle_site_symmetry_1
    _geom_angle_site_symmetry_3
    _geom_angle
    _geom_angle_publ_flag
    N2 C1 N1 . . 110.51(16) ?
    N2 C1 C13 . . 122.63(16) ?
    N1 C1 C13 . . 126.73(16) ?
    C3 C2 N2 . . 110.20(17) ?
    C3 C2 C4 . . 128.78(19) ?
    N2 C2 C4 . . 121.02(17) ?
    C2 C3 N1 . . 105.96(16) ?
    C2 C3 C5 . . 130.95(19) ?
    N1 C3 C5 . . 123.08(17) ?
    C2 C4 H4A . . 109.5 ?
    C2 C4 H4B . . 109.5 ?
    H4A C4 H4B . . 109.5 ?
    C2 C4 H4C . . 109.5 ?
    H4A C4 H4C . . 109.5 ?
    H4B C4 H4C . . 109.5 ?
    C3 C5 H5A . . 109.5 ?
    C3 C5 H5B . . 109.5 ?
    H5A C5 H5B . . 109.5 ?
    C3 C5 H5C . . 109.5 ?
    H5A C5 H5C . . 109.5 ?
    H5B C5 H5C . . 109.5 ?
    C7 C6 C11 . . 121.60(17) ?
    C7 C6 N1 . . 119.22(16) ?
    C11 C6 N1 . . 119.18(16) ?
    C6 C7 C8 . . 118.36(18) ?
    C6 C7 H7 . . 120.8 ?
    C8 C7 H7 . . 120.8 ?
    C9 C8 C7 . . 121.02(19) ?
    C9 C8 H8 . . 119.5 ?
    C7 C8 H8 . . 119.5 ?
    C8 C9 C10 . . 120.11(18) ?
    C8 C9 H9 . . 119.9 ?
    C10 C9 H9 . . 119.9 ?
    O1 C10 C11 . . 124.41(18) ?
    O1 C10 C9 . . 115.68(17) ?
    C11 C10 C9 . . 119.90(17) ?
    C10 C11 C6 . . 119.00(17) ?
    C10 C11 H11 . . 120.5 ?
    C6 C11 H11 . . 120.5 ?
    O1 C12 H12A . . 109.5 ?
    O1 C12 H12B . . 109.5 ?
    H12A C12 H12B . . 109.5 ?
    O1 C12 H12C . . 109.5 ?
    H12A C12 H12C . . 109.5 ?
    H12B C12 H12C . . 109.5 ?
    C14 C13 C18 . . 117.98(19) ?
    C14 C13 C1 . . 124.16(18) ?
    C18 C13 C1 . . 117.77(17) ?
    C15 C14 C13 . . 120.5(2) ?
    C15 C14 H14 . . 119.7 ?
    C13 C14 H14 . . 119.7 ?
    C16 C15 C14 . . 120.6(2) ?
    C16 C15 H15 . . 119.7 ?
    C14 C15 H15 . . 119.7 ?
    C17 C16 C15 . . 119.3(2) ?
    C17 C16 H16 . . 120.3 ?
    C15 C16 H16 . . 120.3 ?
    C16 C17 C18 . . 120.6(2) ?
    C16 C17 H17 . . 119.7 ?
    C18 C17 H17 . . 119.7 ?
    C17 C18 C13 . . 120.9(2) ?
    C17 C18 H18 . . 119.5 ?
    C13 C18 H18 . . 119.5 ?
    C1 N1 C3 . . 106.80(15) ?
    C1 N1 C6 . . 127.92(15) ?
    C3 N1 C6 . . 124.33(15) ?
    C1 N2 C2 . . 106.53(15) ?
    C10 O1 C12 . . 117.98(16) ?
loop_
    _geom_torsion_atom_site_label_1
    _geom_torsion_atom_site_label_2
    _geom_torsion_atom_site_label_3
    _geom_torsion_atom_site_label_4
    _geom_torsion_site_symmetry_1
    _geom_torsion_site_symmetry_2
    _geom_torsion_site_symmetry_3
    _geom_torsion_site_symmetry_4
    _geom_torsion
    _geom_torsion_publ_flag
    N2 C2 C3 N1 . . . . -0.6(2) ?
    C4 C2 C3 N1 . . . . 178.6(2) ?
    N2 C2 C3 C5 . . . . -179.7(2) ?
    C4 C2 C3 C5 . . . . -0.5(4) ?
    C11 C6 C7 C8 . . . . -1.0(3) ?
    N1 C6 C7 C8 . . . . 179.48(16) ?
    C6 C7 C8 C9 . . . . 1.0(3) ?
    C7 C8 C9 C10 . . . . 0.1(3) ?
    C8 C9 C10 O1 . . . . 179.81(17) ?
    C8 C9 C10 C11 . . . . -1.2(3) ?
    O1 C10 C11 C6 . . . . -179.95(16) ?
    C9 C10 C11 C6 . . . . 1.1(3) ?
    C7 C6 C11 C10 . . . . 0.0(3) ?
    N1 C6 C11 C10 . . . . 179.45(15) ?
    N2 C1 C13 C14 . . . . 153.96(19) ?
    N1 C1 C13 C14 . . . . -21.5(3) ?
    N2 C1 C13 C18 . . . . -22.4(3) ?
    N1 C1 C13 C18 . . . . 162.10(19) ?
    C18 C13 C14 C15 . . . . 0.1(3) ?
    C1 C13 C14 C15 . . . . -176.29(19) ?
    C13 C14 C15 C16 . . . . 0.7(4) ?
    C14 C15 C16 C17 . . . . -0.6(4) ?
    C15 C16 C17 C18 . . . . -0.4(4) ?
    C16 C17 C18 C13 . . . . 1.3(4) ?
    C14 C13 C18 C17 . . . . -1.1(3) ?
    C1 C13 C18 C17 . . . . 175.5(2) ?
    N2 C1 N1 C3 . . . . 0.2(2) ?
    C13 C1 N1 C3 . . . . 176.15(17) ?
    N2 C1 N1 C6 . . . . 169.31(16) ?
    C13 C1 N1 C6 . . . . -14.8(3) ?
    C2 C3 N1 C1 . . . . 0.2(2) ?
    C5 C3 N1 C1 . . . . 179.5(2) ?
    C2 C3 N1 C6 . . . . -169.35(17) ?
    C5 C3 N1 C6 . . . . 9.9(3) ?
    C7 C6 N1 C1 . . . . -61.6(2) ?
    C11 C6 N1 C1 . . . . 118.9(2) ?
    C7 C6 N1 C3 . . . . 105.7(2) ?
    C11 C6 N1 C3 . . . . -73.8(2) ?
    N1 C1 N2 C2 . . . . -0.6(2) ?
    C13 C1 N2 C2 . . . . -176.70(16) ?
    C3 C2 N2 C1 . . . . 0.7(2) ?
    C4 C2 N2 C1 . . . . -178.6(2) ?
    C11 C10 O1 C12 . . . . 5.4(3) ?
    C9 C10 O1 C12 . . . . -175.63(18) ?
loop_
    _geom_hbond_atom_site_label_D
    _geom_hbond_atom_site_label_H
    _geom_hbond_atom_site_label_A
    _geom_hbond_site_symmetry_A
    _geom_hbond_distance_DH
    _geom_hbond_distance_HA
    _geom_hbond_distance_DA
    _geom_hbond_angle_DHA
    _geom_hbond_publ_flag
    C5 H5A O1 2_766 0.96 2.57 3.316(3) 135 yes
    C7 H7 N2 2_665 0.93 2.58 3.493(2) 168 yes
data_global
_journal_date_recd_electronic     2013-06-08
_journal_date_accepted     2013-06-19
_journal_name_full     'Acta Crystallographica, Section E'
_journal_year     2013
_journal_volume     69
_journal_issue      7
_journal_page_first     o1154
_journal_page_last     o1154
_journal_paper_category     QO
_journal_paper_doi     10.1107/S1600536813016966
_journal_coeditor_code     CV5418
_publ_contact_author_name     'Dr.R. Hema'
_publ_contact_author_address
;
Department of Physics
Seethalakshmi Ramaswami College (Autonomous)
Tiruchirappalli 620 002
India
;
_publ_contact_author_email     raghema2000@yahoo.co.in
_publ_contact_author_fax     '+91 0431 2704596'
_publ_contact_author_phone     '(0091) 431 2704855'
_publ_section_title
;
1-(3-Methoxyphenyl)-4,5-dimethyl-2-phenyl-1<i>H</i>-imidazole
;
loop_
    _publ_author_name
    _publ_author_footnote
    _publ_author_address
    'Rizwana Begum, S.' .
;         Department of Physics
           Seethalakshmi Ramaswami College (Autonomous)
           Tiruchirappalli 620 002
           India
;
    'Hema, R.' .
;         Department of Physics
           Seethalakshmi Ramaswami College (Autonomous)
           Tiruchirappalli 620 002
           India
;
    'Srinivasan, N.' .
;         Department of Chemistry
           S.K.P.Engineering College
           Thiruvanamalai 606 611
           India
;
    'Anitha, A. G.' .
;         Department of Physics
           Seethalakshmi Ramaswami College (Autonomous)
           Tiruchirappalli 620 002
           India
;
