# Supplementary material for: 1-(3-Meth­oxy­phen­yl)-4,5-dimethyl-2-phenyl-1H-imidazole
Source: Acta Crystallogr Sect E Struct Rep Online. 2013 Jun 26;69(Pt 7):o1154. doi: 10.1107/S1600536813016966 (PMC3770416; doi:10.1107/S1600536813016966)
Supplement: Supplementary file 2 [file e-69-o1154-Isup2.hkl]

#
# h,k,l, Fc-squared, Fo-squared, sigma(Fo-squared) and status flag
#
data_I
_shelx_title ' RIZWANAC1 in P-1'
_shelx_refln_list_code          4
_shelx_F_calc_maximum       96.10
_exptl_crystal_F_000       296.00
_reflns_d_resolution_high  0.8410
 
loop_
 _symmetry_equiv_pos_as_xyz
 'x, y, z'
 '-x, -y, -z'
 
_cell_length_a     8.0199
_cell_length_b     9.4807
_cell_length_c    10.4971
_cell_angle_alpha 108.339
_cell_angle_beta   94.910
_cell_angle_gamma  90.535
 
_shelx_F_squared_multiplier     1.000
 
loop_
 _refln_index_h
 _refln_index_k
 _refln_index_l
 _refln_F_squared_calc
 _refln_F_squared_meas
 _refln_F_squared_sigma
 _refln_observed_status
   8   0   0        0.07        0.54      0.89 o
   9   0   0        7.15        8.47      1.43 o
  -7   1   0       19.87       16.83      0.50 o
  -6   1   0       16.76       15.42      0.49 o
  -5   1   0        2.54        4.07      0.15 o
  -4   1   0      385.80      422.62      4.48 o
  -3   1   0      430.90      551.01      5.81 o
  -2   1   0     1287.73     1309.97     13.72 o
  -1   1   0      645.30      622.58      3.94 o
   0   1   0     2967.68     2500.43     22.50 o
   1   1   0       28.55       27.42      0.24 o
   2   1   0        5.92        6.79      0.29 o
   3   1   0       40.10       40.70      0.82 o
   4   1   0      209.22      175.51      5.19 o
   5   1   0       20.67       21.86      1.34 o
   6   1   0       15.87       15.08      1.34 o
   7   1   0        0.00       -0.09      0.80 o
   8   1   0        0.96        1.52      0.89 o
   9   1   0        0.20        0.54      0.98 o
  -9   2   0        1.83        2.16      0.22 o
  -8   2   0        7.49        7.79      0.28 o
  -7   2   0        6.28        6.55      0.24 o
  -6   2   0        3.42        4.82      0.17 o
  -5   2   0       53.10       55.40      0.64 o
  -4   2   0      613.25      570.46      4.92 o
  -3   2   0       50.13       42.67      0.41 o
  -2   2   0      162.85      141.59      1.04 o
  -1   2   0      634.76      645.22      4.06 o
   0   2   0     1322.68     1335.25      9.10 o
   1   2   0      273.81      252.76      2.09 o
   2   2   0       92.45       72.62      0.71 o
   3   2   0       12.08        8.56      0.15 o
   4   2   0       77.52       78.57      1.12 o
   5   2   0        0.53        2.74      0.15 o
   6   2   0       68.06       62.49      0.84 o
   7   2   0       43.49       42.38      2.32 o
   8   2   0        3.67        3.66      1.07 o
   9   2   0        0.07        0.89      1.07 o
  -9   3   0        0.75        0.93      0.19 o
  -8   3   0        1.74        1.38      0.21 o
  -7   3   0       10.99       10.56      0.35 o
  -6   3   0       11.46       14.48      0.37 o
  -5   3   0       34.02       37.34      0.52 o
  -4   3   0      253.47      284.39      2.24 o
  -3   3   0       32.96       49.15      0.54 o
  -2   3   0      504.02      537.32      4.07 o
  -1   3   0      172.12      180.59      1.40 o
   0   3   0      386.49      413.30      2.89 o
   1   3   0        1.44        1.66      0.11 o
   2   3   0      308.69      307.58      2.55 o
   3   3   0       89.97      124.23      1.19 o
   4   3   0       66.61       60.77      0.66 o
   5   3   0        1.54        1.75      0.13 o
   6   3   0       66.68       65.29      0.76 o
   7   3   0       29.17       26.66      0.48 o
   8   3   0        1.83        1.26      0.23 o
   9   3   0        3.27        2.93      0.21 o
  -8   4   0        6.70        6.48      0.43 o
  -7   4   0        0.02       -0.09      0.18 o
  -6   4   0        1.02        1.72      0.34 o
  -5   4   0        6.05        4.92      0.20 o
  -4   4   0      214.48      222.88      1.94 o
  -3   4   0       59.87       58.20      0.62 o
  -2   4   0      164.47      173.30      1.46 o
  -1   4   0       87.08      126.24      1.11 o
   0   4   0       15.59       16.89      0.26 o
   1   4   0       66.62       63.51      0.68 o
   2   4   0      911.89      909.76      7.31 o
   3   4   0      381.98      353.57      3.15 o
   4   4   0      111.15      116.04      1.24 o
   5   4   0        2.09        1.35      0.17 o
   6   4   0       28.79       29.35      0.51 o
   7   4   0        0.67        0.49      0.17 o
   8   4   0        0.46       -0.06      0.23 o
  -8   5   0       24.69       28.12      0.80 o
  -7   5   0        0.47       -0.12      0.21 o
  -6   5   0       10.67       11.84      0.39 o
  -5   5   0        5.69        6.31      0.27 o
  -4   5   0        0.00       -0.21      0.14 o
  -3   5   0       39.66       41.42      0.56 o
  -2   5   0        4.67        1.34      0.16 o
  -1   5   0      104.46      102.56      1.17 o
   0   5   0       87.52      121.93      1.12 o
   1   5   0      140.33      137.28      1.26 o
   2   5   0      174.80      204.92      1.84 o
   3   5   0       25.56       29.26      0.48 o
   4   5   0        5.72       10.31      0.35 o
   5   5   0        0.00       -0.23      0.16 o
   6   5   0        2.00        1.06      0.39 o
   7   5   0        0.40        0.84      0.22 o
   8   5   0        2.77        2.37      0.27 o
  -8   6   0        2.96        3.05      0.42 o
  -7   6   0       23.06       25.37      1.14 o
  -6   6   0        0.31       -0.34      0.23 o
  -5   6   0       27.75       29.52      0.64 o
  -4   6   0       31.04       34.21      0.62 o
  -3   6   0       21.00       20.81      0.44 o
  -2   6   0       90.52       95.99      1.09 o
  -1   6   0      127.64      147.05      1.92 o
   0   6   0        5.27        3.57      0.23 o
   1   6   0       17.21       20.08      0.41 o
   2   6   0       47.73       47.41      0.64 o
   3   6   0        0.12        0.03      0.16 o
   4   6   0        0.01       -0.23      0.15 o
   5   6   0        2.08        2.66      0.29 o
   6   6   0       14.62       15.21      0.51 o
   7   6   0        0.91        0.54      0.30 o
  -7   7   0        5.27        5.39      0.54 o
  -6   7   0        2.31        1.77      0.40 o
  -5   7   0       22.22       20.83      0.76 o
  -4   7   0       28.65       27.64      1.05 o
  -3   7   0      167.85      157.76      2.29 o
  -2   7   0      100.25       95.38      1.46 o
  -1   7   0       67.12       62.57      1.09 o
   0   7   0       13.30       15.96      0.49 o
   1   7   0        2.21        2.75      0.30 o
   2   7   0       44.68       39.83      0.78 o
   3   7   0       13.94       14.62      0.50 o
   4   7   0       10.93       11.56      0.47 o
   5   7   0        2.04        2.27      0.36 o
   6   7   0        4.34        3.87      0.41 o
  -6   8   0       62.13       71.12      1.67 o
  -5   8   0        3.42        4.12      0.42 o
  -4   8   0        8.15        8.22      0.49 o
  -3   8   0       22.41       20.46      0.79 o
  -2   8   0        0.96        0.53      0.44 o
  -1   8   0        1.65        2.40      0.40 o
   0   8   0       26.59       24.88      1.22 o
   1   8   0       23.29       27.60      0.85 o
   2   8   0        4.87        3.64      0.42 o
   3   8   0        4.87        5.36      0.45 o
   4   8   0       38.32       38.84      1.53 o
   5   8   0        1.76        1.57      0.46 o
   6   8   0       28.73       30.58      1.04 o
  -5   9   0        1.10        1.53      0.80 o
  -4   9   0       13.06       13.82      0.85 o
  -3   9   0        1.19        2.13      0.52 o
  -2   9   0       17.53       16.81      1.10 o
  -1   9   0        2.62        2.98      0.69 o
   0   9   0        0.00        0.54      0.56 o
   1   9   0        6.14        5.78      0.61 o
   2   9   0        4.39        4.43      0.57 o
   3   9   0        3.07        2.53      0.44 o
   4   9   0       13.75       14.23      0.98 o
  -3  10   0        0.02        0.58      0.69 o
  -2  10   0        0.16        0.98      1.07 o
  -1  10   0        0.19       -0.47      0.60 o
   0  10   0        0.00        1.25      0.69 o
   1  10   0        2.13        3.48      0.84 o
   2  10   0        3.28        3.32      0.81 o
   3  10   0        0.05       -0.60      0.64 o
  -3 -10   1        0.28        0.60      0.50 o
  -2 -10   1        0.76        0.75      0.54 o
  -1 -10   1        9.82        8.67      1.16 o
   0 -10   1       48.71       52.61      2.77 o
   1 -10   1        0.10        0.94      0.63 o
   2 -10   1        3.38        2.68      0.72 o
   3 -10   1        0.16        1.26      0.69 o
   4 -10   1        0.11       -0.20      0.62 o
  -5  -9   1        0.15        0.12      0.48 o
  -4  -9   1        0.08       -0.57      0.44 o
  -3  -9   1        0.10       -0.18      0.32 o
  -2  -9   1        1.41        1.87      0.50 o
  -1  -9   1       99.34      105.55      2.18 o
   0  -9   1       10.89       10.21      0.90 o
   1  -9   1        7.92        7.82      0.84 o
   2  -9   1        0.44        2.13      1.03 o
   3  -9   1        1.91        1.11      0.64 o
   4  -9   1       13.31       15.66      0.84 o
   5  -9   1       43.22       51.32      2.14 o
  -6  -8   1       16.41       15.45      0.97 o
  -5  -8   1       12.89       13.78      0.62 o
  -4  -8   1        0.34        0.35      0.31 o
  -3  -8   1        0.01       -0.38      0.25 o
  -2  -8   1       12.89       17.43      0.84 o
  -1  -8   1       46.05       45.94      1.18 o
   0  -8   1        2.55        4.97      0.45 o
   1  -8   1      308.50      290.63      3.95 o
   2  -8   1        0.01        0.00      0.63 o
   3  -8   1       83.50       81.95      1.39 o
   4  -8   1       22.52       22.64      0.71 o
   5  -8   1        8.02        8.08      0.53 o
   6  -8   1       11.65       12.24      0.68 o
  -7  -7   1        0.01       -0.46      0.30 o
  -6  -7   1        1.89        1.61      0.30 o
  -5  -7   1       27.34       28.06      0.68 o
  -4  -7   1        1.79        1.89      0.27 o
  -3  -7   1       17.51       19.02      0.48 o
  -2  -7   1        2.38        2.67      0.27 o
  -1  -7   1       36.59       33.02      0.57 o
   0  -7   1       71.22       70.87      0.97 o
   1  -7   1       70.29       63.22      1.08 o
   2  -7   1      134.63      147.56      2.50 o
   3  -7   1       26.14       22.49      0.61 o
   4  -7   1       27.70       29.49      0.88 o
   5  -7   1        0.38       -0.28      0.29 o
   6  -7   1       34.90       36.54      0.93 o
   7  -7   1       17.40       16.13      0.67 o
  -7  -6   1        0.10        0.23      0.21 o
  -6  -6   1        6.61        6.50      0.35 o
  -5  -6   1        4.91        5.10      0.30 o
  -4  -6   1        4.23        4.84      0.27 o
  -3  -6   1       36.81       38.51      0.64 o
  -2  -6   1       41.37       43.02      0.61 o
  -1  -6   1        2.05        1.34      0.17 o
   0  -6   1       47.55       63.27      0.81 o
   1  -6   1      125.07      119.81      1.70 o
   2  -6   1      129.97      150.97      1.46 o
   3  -6   1        0.72       -0.22      0.15 o
   4  -6   1       17.55       16.29      0.40 o
   5  -6   1        0.68        0.89      0.20 o
   6  -6   1       31.94       31.49      0.67 o
   7  -6   1        9.67        9.88      0.45 o
   8  -6   1        1.21        0.98      0.38 o
  -8  -5   1        9.69       10.80      0.39 o
  -7  -5   1        0.02        0.13      0.25 o
  -6  -5   1       13.54       13.26      0.40 o
  -5  -5   1        7.37        9.99      0.35 o
  -4  -5   1       56.22       56.20      0.76 o
  -3  -5   1      107.59      115.03      1.28 o
  -2  -5   1       13.13       12.65      0.29 o
  -1  -5   1       35.34       36.91      0.49 o
   0  -5   1       33.82       39.68      0.49 o
   1  -5   1       10.53        4.06      0.19 o
   2  -5   1      286.44      258.80      2.24 o
   3  -5   1       19.93       17.41      0.34 o
   4  -5   1       60.92       62.97      0.74 o
   5  -5   1       12.98       15.27      0.37 o
   6  -5   1        4.97        4.84      0.26 o
   7  -5   1        1.60        2.21      0.28 o
   8  -5   1        1.35        0.39      0.32 o
  -8  -4   1        0.82        0.92      0.15 o
  -7  -4   1        1.51        1.29      0.17 o
  -6  -4   1        0.31        0.34      0.17 o
  -5  -4   1        1.37        0.28      0.14 o
  -4  -4   1        7.08        4.03      0.25 o
  -3  -4   1       70.54       71.97      0.79 o
  -2  -4   1      106.92      108.94      1.03 o
  -1  -4   1       27.56       27.47      0.36 o
   0  -4   1      330.25      396.96      3.10 o
   1  -4   1       48.17       43.59      0.57 o
   2  -4   1      277.66      324.10      2.56 o
   3  -4   1      120.13      117.49      1.06 o
   4  -4   1       23.93       30.17      0.42 o
   5  -4   1       56.19       54.71      0.67 o
   6  -4   1        1.52        1.02      0.17 o
   7  -4   1        5.69        5.95      0.31 o
   8  -4   1        7.87        8.26      0.37 o
  -9  -3   1        0.07        0.62      1.07 o
  -8  -3   1        1.01        1.17      0.20 o
  -7  -3   1       41.99       39.35      0.99 o
  -6  -3   1       13.85       12.59      0.40 o
  -5  -3   1       40.37       31.72      0.42 o
  -4  -3   1        0.02        0.25      0.09 o
  -3  -3   1        9.68       15.73      0.26 o
  -2  -3   1      185.66      207.26      1.66 o
  -1  -3   1        0.87        2.08      0.09 o
   0  -3   1       48.43       42.81      0.44 o
   1  -3   1      190.41      151.54      1.25 o
   2  -3   1        0.59        0.88      0.10 o
   3  -3   1      256.08      270.66      2.25 o
   4  -3   1       17.92       18.63      0.32 o
   5  -3   1        1.53       -0.12      0.10 o
   6  -3   1        1.43        1.72      0.20 o
   7  -3   1        2.29        2.04      0.21 o
   8  -3   1       11.38       10.51      0.37 o
   9  -3   1        8.30        8.09      0.35 o
  -9  -2   1        1.54        1.16      0.98 o
  -8  -2   1        7.17        8.38      1.25 o
  -7  -2   1        0.10        1.07      0.89 o
  -6  -2   1      105.96      101.25      3.57 o
  -5  -2   1       24.83       26.33      0.47 o
  -4  -2   1        0.16        0.25      0.13 o
  -3  -2   1     1033.29      971.01      9.39 o
  -2  -2   1      135.11      127.73      0.98 o
  -1  -2   1        8.36        7.15      0.12 o
   0  -2   1      918.29      876.65      6.16 o
   1  -2   1        9.04        8.80      0.14 o
   2  -2   1       82.12       79.40      0.72 o
   3  -2   1       48.05       46.80      0.50 o
   4  -2   1      128.97      112.82      1.50 o
   5  -2   1        5.28        3.80      0.16 o
   6  -2   1        1.54        3.39      0.16 o
   7  -2   1       26.18       31.53      0.52 o
   8  -2   1       10.50       11.48      0.34 o
   9  -2   1       10.11       10.12      0.40 o
  -9  -1   1        0.98        2.77      1.07 o
  -8  -1   1        0.89        1.61      0.89 o
  -7  -1   1      146.16      158.61      5.18 o
  -6  -1   1      277.37      284.68      8.23 o
  -5  -1   1      119.02      131.66      4.11 o
  -4  -1   1      619.44      638.70     16.73 o
  -3  -1   1       57.64       68.68      1.08 o
  -2  -1   1     5120.52     5496.24     50.58 o
  -1  -1   1     2600.21     2661.26     17.94 o
   0  -1   1      596.43      553.45      9.34 o
   1  -1   1        4.18        5.41      0.09 o
   2  -1   1        3.00        6.60      0.19 o
   3  -1   1      101.02      100.86      1.03 o
   4  -1   1      114.05      115.88      1.40 o
   5  -1   1        9.83       12.70      0.26 o
   6  -1   1        3.06        1.15      0.12 o
   7  -1   1        4.21        4.16      0.26 o
   8  -1   1        0.26        0.24      0.21 o
   9  -1   1        2.91        3.26      0.28 o
  -9   0   1        0.44        0.98      0.98 o
  -8   0   1        1.48        2.32      0.89 o
  -3   0   1       54.98       61.70      1.07 o
  -2   0   1     4629.75     4963.75     59.67 o
  -1   0   1      264.39      251.47      2.07 o
   0   0   1     1160.59      797.16     14.04 o
   1   0   1       64.30       62.47      0.72 o
   2   0   1      378.93      384.52      4.06 o
   3   0   1        0.54        4.42      0.17 o
   4   0   1      211.58      224.61      3.10 o
   5   0   1        5.34        5.90      0.21 o
   6   0   1        0.22        0.27      0.19 o
   8   0   1       18.54       20.88      1.87 o
   9   0   1        4.24        4.82      1.25 o
  -9   1   1        5.63        5.53      0.54 o
  -8   1   1        0.81        0.84      0.45 o
  -7   1   1        1.55        0.97      0.18 o
  -6   1   1       41.04       39.15      0.62 o
  -5   1   1      156.88      175.08      2.14 o
  -4   1   1      166.75      141.61      2.35 o
  -3   1   1      524.13      498.79      4.83 o
  -2   1   1        0.00        0.19      0.13 o
  -1   1   1      260.78      247.68      1.87 o
   0   1   1      393.44      396.04      2.87 o
   1   1   1     1241.52     1197.57      8.55 o
   2   1   1      161.83      135.25      1.12 o
   3   1   1       19.48       21.26      0.34 o
   4   1   1      115.79       98.61      1.53 o
   5   1   1       13.36       12.86      0.28 o
   6   1   1       90.38       81.89      1.04 o
   7   1   1       63.66       58.27      1.22 o
   8   1   1       11.98       14.72      1.61 o
   9   1   1        0.04        0.89      1.07 o
  -9   2   1        0.77        0.77      0.21 o
  -8   2   1        2.94        2.15      0.22 o
  -7   2   1        9.15        9.93      0.40 o
  -6   2   1        0.41       -0.18      0.12 o
  -5   2   1       14.34       21.39      0.35 o
  -4   2   1       57.24       56.23      0.81 o
  -3   2   1       47.43       56.79      0.59 o
  -2   2   1       65.22       70.66      0.66 o
  -1   2   1     3613.88     3735.80     27.34 o
   0   2   1     3928.94     4150.13     27.04 o
   1   2   1      139.93      130.43      1.02 o
   2   2   1        6.82        6.13      0.13 o
   3   2   1       38.47       41.98      0.48 o
   4   2   1      186.35      185.06      1.97 o
   5   2   1       20.53       14.08      0.26 o
   6   2   1      375.32      365.37      4.08 o
   7   2   1       16.97       15.74      0.44 o
   8   2   1       15.45       15.39      0.38 o
   9   2   1        0.12        0.08      0.26 o
  -9   3   1        0.37        0.09      0.21 o
  -8   3   1        1.25        1.03      0.22 o
  -7   3   1        0.10        0.12      0.17 o
  -6   3   1       41.40       42.08      0.64 o
  -5   3   1       93.59       99.40      1.09 o
  -4   3   1       18.63       22.68      0.35 o
  -3   3   1        1.52        1.92      0.20 o
  -2   3   1       31.54       30.79      0.42 o
  -1   3   1       10.27       10.68      0.21 o
   0   3   1      447.16      469.32      3.29 o
   1   3   1      634.45      645.65      4.92 o
   2   3   1        4.48        5.61      0.17 o
   3   3   1        1.75        1.26      0.16 o
   4   3   1        3.37        2.74      0.17 o
   5   3   1        6.07        7.21      0.25 o
   6   3   1        4.39        4.44      0.33 o
   7   3   1        0.07        0.24      0.17 o
   8   3   1        0.02        0.12      0.21 o
  -8   4   1        0.07       -0.33      0.22 o
  -7   4   1        1.85        2.08      0.25 o
  -6   4   1        0.37        0.35      0.19 o
  -5   4   1      117.96      113.29      1.17 o
  -4   4   1       70.07       70.72      0.78 o
  -3   4   1       33.44       31.23      0.42 o
  -2   4   1      135.72      152.54      1.31 o
  -1   4   1       79.52       78.69      0.81 o
   0   4   1      187.99      223.75      1.75 o
   1   4   1       69.96       79.37      0.83 o
   2   4   1       96.78      116.88      1.13 o
   3   4   1        2.35        4.20      0.20 o
   4   4   1       70.68       77.34      0.92 o
   5   4   1        2.86        1.80      0.25 o
   6   4   1       91.32       87.53      1.15 o
   7   4   1        2.31        2.23      0.35 o
   8   4   1        3.18        3.59      0.26 o
  -8   5   1        6.47        6.87      0.46 o
  -7   5   1        0.83        0.25      0.27 o
  -6   5   1       13.05       12.40      0.48 o
  -5   5   1       17.56       17.18      0.41 o
  -4   5   1       12.81       10.56      0.35 o
  -3   5   1      100.48       97.59      1.08 o
  -2   5   1       37.34       43.72      0.58 o
  -1   5   1       25.13       29.96      0.58 o
   0   5   1       33.54       30.84      0.52 o
   1   5   1       57.69       60.35      0.76 o
   2   5   1      112.72      115.53      1.22 o
   3   5   1        2.92        6.57      0.27 o
   4   5   1       75.68       74.67      0.96 o
   5   5   1        0.02       -0.30      0.20 o
   6   5   1       87.19       89.58      1.25 o
   7   5   1        0.30        0.19      0.23 o
  -7   6   1        2.93        2.26      0.41 o
  -6   6   1       10.96       10.70      0.47 o
  -5   6   1        0.09       -0.08      0.24 o
  -4   6   1       16.87       17.09      0.46 o
  -3   6   1        2.66        2.51      0.22 o
  -2   6   1        0.08        0.23      0.17 o
  -1   6   1       18.22       16.82      0.74 o
   0   6   1        2.87        1.35      0.20 o
   1   6   1       19.62       17.76      0.55 o
   2   6   1      110.46      111.34      1.24 o
   3   6   1      116.48      112.96      1.37 o
   4   6   1       18.88       16.91      0.47 o
   5   6   1        3.13        1.73      0.34 o
   6   6   1        0.54        0.02      0.35 o
   7   6   1        0.12       -0.31      0.30 o
  -7   7   1        0.05       -0.04      0.43 o
  -6   7   1        0.31       -0.09      0.35 o
  -5   7   1       27.76       27.15      0.75 o
  -4   7   1       22.83       26.26      0.76 o
  -3   7   1       40.51       42.83      0.92 o
  -2   7   1      204.23      203.54      2.60 o
  -1   7   1       17.37       18.81      0.59 o
   0   7   1       70.73       63.37      1.11 o
   1   7   1        6.68        6.85      0.40 o
   2   7   1       14.56       14.02      0.57 o
   3   7   1       12.71       12.31      0.54 o
   4   7   1       29.41       25.02      0.85 o
   5   7   1        7.59        8.31      0.55 o
   6   7   1       20.24       20.66      0.73 o
  -6   8   1        0.02        0.39      0.41 o
  -5   8   1        1.35        2.24      0.38 o
  -4   8   1        3.37        2.59      0.44 o
  -3   8   1       21.94       22.51      1.12 o
  -2   8   1        3.62        5.33      0.58 o
  -1   8   1       28.15       28.23      1.29 o
   0   8   1        2.30        0.67      0.44 o
   1   8   1        1.33        0.74      0.46 o
   2   8   1       63.09       64.43      1.37 o
   3   8   1       24.07       27.63      0.83 o
   4   8   1       46.91       49.25      1.26 o
   5   8   1        8.81       10.67      0.69 o
  -5   9   1        0.51        0.14      0.60 o
  -4   9   1        1.00        1.27      0.53 o
  -3   9   1        1.83        1.58      0.69 o
  -2   9   1       11.12       10.21      0.94 o
  -1   9   1        0.51        0.62      0.63 o
   0   9   1        5.71        7.64      0.88 o
   1   9   1        6.00        7.63      0.88 o
   2   9   1        9.52        8.52      1.55 o
   3   9   1        0.25        0.45      0.47 o
   4   9   1        6.17        5.95      0.64 o
  -2  10   1        6.25        6.72      0.98 o
  -1  10   1        0.78        1.40      0.75 o
   0  10   1        2.72        2.22      1.20 o
   1  10   1       12.86       17.07      2.01 o
   2  10   1        1.05        0.72      0.69 o
  -1 -11   2       16.23       17.18      1.74 o
   0 -11   2        0.02       -0.94      0.64 o
   1 -11   2        0.00        0.08      0.76 o
  -4 -10   2        0.04        0.21      0.41 o
  -3 -10   2        0.01        0.58      0.64 o
  -2 -10   2       48.64       50.10      1.47 o
  -1 -10   2       19.92       24.54      3.26 o
   0 -10   2        4.74        3.99      0.81 o
   1 -10   2        2.11        3.13      0.75 o
   2 -10   2        6.36        8.47      1.38 o
   3 -10   2        6.10        8.28      0.98 o
   4 -10   2        0.87        1.20      0.69 o
  -5  -9   2        7.51        8.69      0.57 o
  -4  -9   2        3.03        3.23      0.46 o
  -3  -9   2        3.66        4.04      0.43 o
  -2  -9   2       17.72       17.85      0.78 o
  -1  -9   2       41.18       41.20      1.49 o
   0  -9   2        0.01        0.64      0.47 o
   1  -9   2       32.04       30.09      1.47 o
   2  -9   2        0.02       -0.03      0.34 o
   3  -9   2        0.25        0.12      0.34 o
   4  -9   2        1.70        1.81      0.43 o
   5  -9   2        0.12       -0.63      0.42 o
  -6  -8   2        0.72       -0.49      0.58 o
  -5  -8   2        0.10       -0.32      0.38 o
  -4  -8   2        0.27        0.21      0.34 o
  -3  -8   2       17.40       16.59      0.64 o
  -2  -8   2        1.96        1.60      0.39 o
  -1  -8   2       38.19       35.33      0.94 o
   0  -8   2       83.64       90.63      1.32 o
   1  -8   2      114.28      102.95      1.61 o
   2  -8   2       39.51       42.94      1.07 o
   3  -8   2       46.01       45.13      0.91 o
   4  -8   2       10.77       12.59      0.51 o
   5  -8   2      115.08      124.12      1.71 o
   6  -8   2       23.66       20.69      1.04 o
  -7  -7   2        3.59        3.10      0.36 o
  -6  -7   2        0.00       -0.28      0.30 o
  -5  -7   2        7.58        7.13      0.44 o
  -4  -7   2        2.24        2.40      0.25 o
  -3  -7   2        0.16       -0.27      0.18 o
  -2  -7   2       26.52       25.43      0.58 o
  -1  -7   2       62.67       61.80      0.83 o
   0  -7   2       15.14       21.83      0.51 o
   1  -7   2       37.22       53.40      0.89 o
   2  -7   2        0.30       -0.26      0.18 o
   3  -7   2       98.13      105.15      1.33 o
   4  -7   2       29.71       29.11      0.72 o
   5  -7   2      245.38      252.29      2.86 o
   6  -7   2        3.68        4.62      0.40 o
   7  -7   2        6.25        6.41      0.48 o
  -7  -6   2        0.93        1.21      0.23 o
  -6  -6   2        0.04       -0.18      0.21 o
  -5  -6   2        0.67        0.41      0.21 o
  -4  -6   2       50.05       47.19      0.71 o
  -3  -6   2        0.00       -0.23      0.15 o
  -2  -6   2      127.31      124.55      1.30 o
  -1  -6   2       15.23       20.60      0.41 o
   0  -6   2      187.78      186.58      1.82 o
   1  -6   2      335.21      358.45      3.46 o
   2  -6   2        2.37        0.29      0.16 o
   3  -6   2       34.99       36.90      0.55 o
   4  -6   2        2.94        3.12      0.23 o
   5  -6   2        0.69        0.71      0.21 o
   6  -6   2        1.92        1.09      0.25 o
   7  -6   2       11.56       11.04      0.53 o
   8  -6   2        0.28       -0.43      0.29 o
  -8  -5   2        4.91        4.73      0.28 o
  -7  -5   2        0.08        0.16      0.17 o
  -6  -5   2        1.31        2.02      0.22 o
  -5  -5   2       17.42       17.72      0.43 o
  -4  -5   2        4.14        3.70      0.22 o
  -3  -5   2       36.30       43.87      0.60 o
  -2  -5   2       15.57       17.44      0.31 o
  -1  -5   2       75.07       82.83      0.86 o
   0  -5   2        9.80        6.88      0.21 o
   1  -5   2      153.51      132.27      1.33 o
   2  -5   2       27.49       25.48      0.44 o
   3  -5   2        2.70        2.38      0.19 o
   4  -5   2       16.21       15.28      0.33 o
   5  -5   2       34.59       31.57      0.51 o
   6  -5   2        9.94       10.45      0.34 o
   7  -5   2        1.01        0.83      0.20 o
   8  -5   2        0.68        0.24      0.28 o
  -8  -4   2        0.65        0.81      0.17 o
  -7  -4   2        0.04       -0.06      0.15 o
  -6  -4   2        2.16        2.49      0.18 o
  -5  -4   2        0.54        0.39      0.13 o
  -4  -4   2        2.32        3.27      0.26 o
  -3  -4   2       13.61       18.82      0.31 o
  -2  -4   2      122.81      127.19      1.11 o
  -1  -4   2        1.04        0.80      0.11 o
   0  -4   2      597.90      625.52      5.01 o
   1  -4   2       10.73       10.68      0.33 o
   2  -4   2       52.12       48.47      0.57 o
   3  -4   2       49.19       60.66      0.77 o
   4  -4   2        8.52        7.30      0.23 o
   5  -4   2       16.83       14.48      0.32 o
   6  -4   2        5.45        6.19      0.25 o
   7  -4   2       34.04       34.81      0.69 o
   8  -4   2        7.23        5.80      0.34 o
  -9  -3   2        0.63        2.23      1.16 o
  -8  -3   2        2.22        2.07      0.24 o
  -7  -3   2        7.26        7.00      0.41 o
  -6  -3   2        2.35        2.07      0.23 o
  -5  -3   2        0.15        0.66      0.13 o
  -4  -3   2        7.90        9.53      0.24 o
  -3  -3   2       57.16       86.55      0.81 o
  -2  -3   2      312.93      346.89      2.58 o
  -1  -3   2      214.24      233.67      1.70 o
   0  -3   2       58.79       58.17      0.53 o
   1  -3   2      912.55      872.68      6.54 o
   2  -3   2      797.97      812.56      6.81 o
   3  -3   2      108.70      105.09      1.11 o
   4  -3   2      188.32      246.65      2.19 o
   5  -3   2       70.81       69.55      0.80 o
   6  -3   2        0.36        0.22      0.15 o
   7  -3   2       94.53       94.77      1.28 o
   8  -3   2        6.05        5.27      0.30 o
   9  -3   2        5.73        5.13      0.32 o
  -9  -2   2        0.16       -0.71      0.89 o
  -8  -2   2       35.59       37.47      2.14 o
  -7  -2   2       26.00       26.76      1.70 o
  -6  -2   2       29.11       23.34      0.50 o
  -5  -2   2        6.71        9.00      0.22 o
  -4  -2   2      249.05      245.54      2.71 o
  -3  -2   2      935.37      919.57      7.73 o
  -2  -2   2      552.03      536.16      4.09 o
  -1  -2   2      715.74      650.62      4.91 o
   0  -2   2     1542.56     1455.99     10.78 o
   1  -2   2       23.58       20.12      0.33 o
   2  -2   2        2.30        2.37      0.11 o
   3  -2   2        7.63        5.32      0.17 o
   4  -2   2        8.25       11.24      0.33 o
   5  -2   2        2.30        6.66      0.26 o
   6  -2   2        3.31        2.45      0.19 o
   7  -2   2        0.02        0.15      0.32 o
   8  -2   2       13.72       13.19      0.38 o
   9  -2   2        0.86        0.67      0.22 o
  -9  -1   2        1.70        3.21      1.07 o
  -8  -1   2       74.81       69.79      3.03 o
  -7  -1   2       67.40       64.44      2.77 o
  -6  -1   2      142.33      135.14      4.29 o
  -5  -1   2       43.63       40.13      0.71 o
  -4  -1   2     1504.31     1527.89     16.16 o
  -3  -1   2      122.07      125.42      1.30 o
  -2  -1   2     9235.26    10425.88     92.32 o
  -1  -1   2     1653.65     1673.43     13.67 o
   0  -1   2     3466.03     3514.28     27.48 o
   1  -1   2       54.84       59.74      0.58 o
   2  -1   2       70.86       63.64      0.65 o
   3  -1   2      196.60      187.35      2.55 o
   4  -1   2      342.47      397.75      3.89 o
   5  -1   2       46.33       58.13      0.69 o
   6  -1   2       10.69       13.83      0.28 o
   7  -1   2       61.55       63.52      0.84 o
   8  -1   2        0.00       -0.05      0.16 o
   9  -1   2       12.22       12.04      0.39 o
  -9   0   2        0.14       -0.80      0.80 o
  -7   0   2       10.46        7.14      0.54 o
  -6   0   2      166.07      157.68      1.94 o
  -5   0   2      169.19      165.06      2.03 o
  -4   0   2      128.77      109.36      1.38 o
  -3   0   2       24.54       20.14      0.28 o
  -2   0   2        0.36       -0.11      0.08 o
  -1   0   2     1194.52     1132.81      8.95 o
   0   0   2     1312.40     1275.66     10.52 o
   1   0   2       85.24       71.48      0.61 o
   2   0   2      709.76      683.07      5.66 o
   3   0   2      109.58      118.41      1.22 o
   4   0   2        5.77        5.83      0.17 o
   5   0   2      101.17      111.74      1.20 o
   6   0   2       13.24       18.33      0.34 o
   7   0   2        6.33        5.17      0.23 o
   8   0   2        1.28        1.10      0.18 o
   9   0   2        4.25        5.05      0.31 o
  -9   1   2        0.68        0.56      0.18 o
  -8   1   2        3.56        2.72      0.22 o
  -7   1   2       63.25       62.52      0.83 o
  -6   1   2       64.56       58.63      0.72 o
  -5   1   2        0.34       -0.13      0.09 o
  -4   1   2        0.23        0.21      0.07 o
  -3   1   2      135.32      115.35      1.21 o
  -2   1   2       16.99       26.75      0.35 o
  -1   1   2     6654.67     7196.80     53.38 o
   0   1   2     1642.77     1662.82     11.32 o
   1   1   2      350.15      354.19      2.60 o
   2   1   2       12.23       10.91      0.18 o
   3   1   2        1.41        0.82      0.22 o
   4   1   2       19.56       21.66      0.35 o
   5   1   2       74.44       64.97      0.73 o
   6   1   2        8.37        9.03      0.25 o
   7   1   2        0.47        0.14      0.15 o
   8   1   2        0.90        1.14      0.22 o
   9   1   2        2.84        2.66      0.31 o
  -9   2   2        1.75        1.85      0.22 o
  -8   2   2       30.48       29.41      0.52 o
  -7   2   2       41.19       41.82      0.68 o
  -6   2   2        6.62        5.46      0.24 o
  -5   2   2       10.48        9.08      0.25 o
  -4   2   2       50.75       46.04      0.57 o
  -3   2   2       35.16       53.54      0.64 o
  -2   2   2      252.89      259.42      2.26 o
  -1   2   2     1600.80     1673.02     11.78 o
   0   2   2        5.02        7.22      0.17 o
   1   2   2      132.95      125.99      1.12 o
   2   2   2        7.00        8.32      0.17 o
   3   2   2        0.07        0.05      0.08 o
   4   2   2       51.56       44.73      0.63 o
   5   2   2        8.25        8.38      0.27 o
   6   2   2       21.07       22.02      0.44 o
   7   2   2        9.27        8.48      0.29 o
   8   2   2        1.98        2.21      0.19 o
  -9   3   2        2.36        2.65      0.28 o
  -8   3   2        0.05       -0.30      0.20 o
  -7   3   2        2.07        1.73      0.20 o
  -6   3   2        7.89        8.96      0.34 o
  -5   3   2       22.52       27.25      0.46 o
  -4   3   2       13.97       11.60      0.30 o
  -3   3   2       39.99       34.71      0.65 o
  -2   3   2      193.52      195.31      1.70 o
  -1   3   2        4.51        8.57      0.25 o
   0   3   2     1246.94     1379.37      9.40 o
   1   3   2        7.62        7.10      0.20 o
   2   3   2      147.50      160.02      1.36 o
   3   3   2       24.89       25.80      0.39 o
   4   3   2        0.53        0.14      0.12 o
   5   3   2        0.12       -0.39      0.26 o
   6   3   2       71.66       70.05      0.96 o
   7   3   2       27.60       26.23      0.53 o
   8   3   2        0.25        0.12      0.25 o
  -8   4   2       11.60       12.32      0.70 o
  -7   4   2        0.43        0.12      0.22 o
  -6   4   2       11.17       10.56      0.37 o
  -5   4   2        2.63        2.13      0.20 o
  -4   4   2       29.24       30.56      0.49 o
  -3   4   2        0.13        0.02      0.12 o
  -2   4   2        0.22       -0.17      0.11 o
  -1   4   2      678.62      659.19      4.82 o
   0   4   2      144.70      159.80      1.39 o
   1   4   2       70.90       69.51      0.73 o
   2   4   2        7.55        5.39      0.19 o
   3   4   2        8.81       11.05      0.32 o
   4   4   2       20.97       19.02      0.41 o
   5   4   2      110.13      108.74      1.38 o
   6   4   2        6.99        6.00      0.33 o
   7   4   2        1.40        0.88      0.24 o
   8   4   2        0.56        0.62      0.24 o
  -8   5   2        1.24        0.69      0.36 o
  -7   5   2        0.33        0.67      0.31 o
  -6   5   2        8.38        8.08      0.47 o
  -5   5   2       11.95       13.71      0.39 o
  -4   5   2      206.76      214.18      2.08 o
  -3   5   2        0.27        0.18      0.14 o
  -2   5   2      147.36      135.27      1.25 o
  -1   5   2        4.88        4.01      0.23 o
   0   5   2       25.44       24.60      0.45 o
   1   5   2      281.44      276.54      2.42 o
   2   5   2       16.98       19.79      0.42 o
   3   5   2       25.09       25.47      0.54 o
   4   5   2       20.94       20.03      0.48 o
   5   5   2        0.25       -0.42      0.28 o
   6   5   2        0.00       -0.20      0.27 o
   7   5   2        7.89        9.10      0.54 o
  -7   6   2        3.81        3.56      0.61 o
  -6   6   2        0.97        0.44      0.41 o
  -5   6   2      105.40      107.80      1.59 o
  -4   6   2        0.95        0.93      0.30 o
  -3   6   2      123.57      125.67      1.60 o
  -2   6   2        0.47       -0.27      0.18 o
  -1   6   2       25.27       22.15      0.56 o
   0   6   2        0.52        2.24      0.21 o
   1   6   2      225.32      223.01      2.19 o
   2   6   2        1.64        0.87      0.30 o
   3   6   2       29.60       26.81      0.64 o
   4   6   2       17.09       15.10      0.53 o
   5   6   2        0.67       -0.49      0.32 o
   6   6   2       10.63        9.99      0.78 o
  -6   7   2        3.29        3.42      0.44 o
  -5   7   2        0.06       -0.42      0.31 o
  -4   7   2       27.33       27.83      0.76 o
  -3   7   2        3.74        4.06      0.40 o
  -2   7   2       84.69       76.22      1.47 o
  -1   7   2        0.93        0.74      0.30 o
   0   7   2       52.98       49.23      1.16 o
   1   7   2       31.96       27.45      0.82 o
   2   7   2       25.36       23.52      1.12 o
   3   7   2        4.19        2.99      0.39 o
   4   7   2       25.84       25.29      0.90 o
   5   7   2        0.08       -0.58      0.39 o
   6   7   2        1.76        2.22      0.48 o
  -5   8   2        0.01       -0.39      0.37 o
  -4   8   2        1.04        1.14      0.50 o
  -3   8   2        6.09        4.93      0.59 o
  -2   8   2       14.67       14.40      1.04 o
  -1   8   2       20.41       18.73      1.10 o
   0   8   2       21.77       21.05      1.65 o
   1   8   2       47.66       46.78      1.48 o
   2   8   2        7.58        7.01      0.65 o
   3   8   2        9.74       11.60      0.61 o
   4   8   2        0.78        0.33      0.45 o
   5   8   2        0.37       -0.39      0.41 o
  -4   9   2        0.03        0.27      0.63 o
  -3   9   2        3.22        3.48      2.01 o
  -2   9   2        2.26        0.45      0.85 o
  -1   9   2        0.92        0.40      0.56 o
   0   9   2        2.72        5.54      1.11 o
   1   9   2        0.28        0.05      0.62 o
   2   9   2        3.64        4.64      0.85 o
   3   9   2        0.07       -0.37      0.44 o
  -1 -11   3        8.15        6.57      1.00 o
   0 -11   3        1.70        0.87      0.72 o
   1 -11   3        0.21       -0.49      1.43 o
   2 -11   3        0.77        0.76      1.34 o
  -4 -10   3        0.12        0.30      0.87 o
  -3 -10   3        1.00        0.28      0.51 o
  -2 -10   3       16.99       19.92      1.00 o
  -1 -10   3        1.16        0.42      0.66 o
   0 -10   3       15.95       17.13      1.16 o
   1 -10   3        0.84        0.10      0.49 o
   2 -10   3        9.00        9.96      0.79 o
   3 -10   3        5.70        5.82      1.33 o
   4 -10   3        3.83        3.75      0.80 o
  -5  -9   3       13.63       16.72      0.89 o
  -4  -9   3        0.00       -0.18      0.42 o
  -3  -9   3       74.54       83.13      1.60 o
  -2  -9   3       35.60       37.00      1.06 o
  -1  -9   3      307.56      305.47      4.24 o
   0  -9   3       14.93       14.13      0.70 o
   1  -9   3       41.29       36.47      1.73 o
   2  -9   3       31.04       30.64      0.96 o
   3  -9   3        2.37        2.00      0.43 o
   4  -9   3        3.24        2.87      0.45 o
   5  -9   3       19.66       20.55      0.87 o
  -6  -8   3        0.29        0.25      0.32 o
  -5  -8   3       14.92       15.88      0.72 o
  -4  -8   3        0.02        1.08      0.93 o
  -3  -8   3        9.53       10.08      0.54 o
  -2  -8   3      249.99      272.23      3.35 o
  -1  -8   3      155.73      155.39      2.16 o
   0  -8   3       98.04      110.26      1.51 o
   1  -8   3       35.58       30.75      0.80 o
   2  -8   3       21.32       24.31      0.82 o
   3  -8   3       43.29       38.31      0.84 o
   4  -8   3       25.02       27.23      0.71 o
   5  -8   3        3.90        3.64      0.40 o
   6  -8   3        0.00       -0.47      0.32 o
  -7  -7   3        0.02       -0.26      0.29 o
  -6  -7   3       23.70       21.54      0.66 o
  -5  -7   3       20.88       20.75      0.63 o
  -4  -7   3       36.31       35.42      0.74 o
  -3  -7   3        3.18        3.58      0.33 o
  -2  -7   3       71.46       73.61      0.88 o
  -1  -7   3       26.70       30.02      0.55 o
   0  -7   3        5.09        7.05      0.34 o
   1  -7   3       14.44       16.55      0.50 o
   2  -7   3       10.22       12.56      0.42 o
   3  -7   3       18.48       17.25      0.54 o
   4  -7   3        5.05        6.50      0.38 o
   5  -7   3        2.00        0.51      0.36 o
   6  -7   3        2.38        2.81      0.36 o
   7  -7   3        2.90        2.65      0.40 o
  -8  -6   3        0.71        0.12      0.29 o
  -7  -6   3        2.76        2.22      0.27 o
  -6  -6   3       34.88       32.44      0.66 o
  -5  -6   3        6.22        5.99      0.31 o
  -4  -6   3       40.35       38.58      0.63 o
  -3  -6   3       73.14       66.00      0.83 o
  -2  -6   3        3.15        1.13      0.17 o
  -1  -6   3       22.52       21.12      0.40 o
   0  -6   3        5.13        5.80      0.27 o
   1  -6   3        3.31       -0.22      0.15 o
   2  -6   3        2.41        2.18      0.27 o
   3  -6   3        1.31        0.80      0.16 o
   4  -6   3       55.31       63.48      0.79 o
   5  -6   3       35.18       38.51      0.64 o
   6  -6   3        3.37        2.87      0.27 o
   7  -6   3        9.42       10.06      0.42 o
  -8  -5   3        1.17        0.94      0.20 o
  -7  -5   3        0.17        0.19      0.17 o
  -6  -5   3        5.62        5.50      0.28 o
  -5  -5   3        0.74        1.37      0.36 o
  -4  -5   3       58.65       49.77      0.65 o
  -3  -5   3       30.97       37.33      0.51 o
  -2  -5   3      375.42      356.79      2.84 o
  -1  -5   3      118.79      131.20      1.25 o
   0  -5   3       76.51       55.45      0.69 o
   1  -5   3      912.24     1016.37      8.08 o
   2  -5   3        1.29        0.63      0.13 o
   3  -5   3      180.31      207.17      1.98 o
   4  -5   3      175.16      174.94      1.72 o
   5  -5   3       86.88       93.77      1.06 o
   6  -5   3        4.15        5.88      0.42 o
   7  -5   3        7.57        6.79      0.38 o
   8  -5   3       12.58       12.67      0.57 o
  -8  -4   3        0.18        0.14      0.16 o
  -7  -4   3        3.62        3.30      0.28 o
  -6  -4   3       15.35       13.82      0.34 o
  -5  -4   3       38.67       35.50      0.56 o
  -4  -4   3      105.38      116.92      1.10 o
  -3  -4   3      395.90      373.97      3.11 o
  -2  -4   3        7.46       12.09      0.23 o
  -1  -4   3       15.40       12.34      0.25 o
   0  -4   3      624.33      653.18      4.96 o
   1  -4   3      915.06     1052.02     14.90 o
   2  -4   3       72.17       67.86      0.77 o
   3  -4   3      317.34      338.68      3.22 o
   4  -4   3       12.80       12.54      0.33 o
   5  -4   3       67.26       69.34      0.80 o
   6  -4   3       17.32       18.34      0.41 o
   7  -4   3        1.73        2.53      0.28 o
   8  -4   3        2.56        2.85      0.30 o
  -9  -3   3        0.11        0.71      0.98 o
  -8  -3   3        4.28        4.54      0.22 o
  -7  -3   3       10.78       10.57      0.29 o
  -6  -3   3        1.50        1.44      0.19 o
  -5  -3   3       16.94       15.62      0.33 o
  -4  -3   3      184.22      202.91      1.97 o
  -3  -3   3        0.13        3.19      0.14 o
  -2  -3   3        6.21        6.51      0.16 o
  -1  -3   3       20.74       20.29      0.32 o
   0  -3   3      215.59      208.67      1.77 o
   1  -3   3        9.31        7.22      0.18 o
   2  -3   3       66.51       64.13      0.70 o
   3  -3   3       50.76       53.80      0.67 o
   4  -3   3       79.13       68.67      0.80 o
   5  -3   3       53.72       54.94      0.65 o
   6  -3   3        3.03        3.13      0.22 o
   7  -3   3       35.83       32.34      0.65 o
   8  -3   3        1.58        1.77      0.26 o
  -9  -2   3        1.13        1.07      0.89 o
  -8  -2   3        7.41        7.08      0.47 o
  -7  -2   3       21.66       19.83      0.47 o
  -6  -2   3       99.90      103.44      1.45 o
  -5  -2   3        0.13        0.22      0.09 o
  -4  -2   3      982.07      984.07      8.32 o
  -3  -2   3      294.80      255.95      2.24 o
  -2  -2   3      773.27      819.94      6.21 o
  -1  -2   3       39.59       43.95      0.48 o
   0  -2   3      905.97      878.78      6.90 o
   1  -2   3       23.88       22.48      0.31 o
   2  -2   3      985.75      956.80      8.50 o
   3  -2   3       61.33       63.09      0.77 o
   4  -2   3        0.00        0.50      0.11 o
   5  -2   3        3.44        4.22      0.19 o
   6  -2   3        4.64        3.67      0.21 o
   7  -2   3        1.19       -0.26      0.18 o
   8  -2   3        6.28        5.05      0.42 o
   9  -2   3        0.13       -0.30      0.20 o
  -9  -1   3        2.83        4.55      1.16 o
  -8  -1   3       26.81       25.82      1.16 o
  -7  -1   3       67.99       68.22      1.19 o
  -6  -1   3      104.75      102.15      1.25 o
  -5  -1   3       15.19       15.45      0.31 o
  -4  -1   3      840.72      872.69      7.33 o
  -3  -1   3        5.08        1.01      0.11 o
  -2  -1   3        0.81        2.75      0.16 o
  -1  -1   3     1754.24     1752.12     14.44 o
   0  -1   3       27.74       29.52      0.32 o
   1  -1   3      962.99      925.30      7.67 o
   2  -1   3        1.51        1.79      0.14 o
   3  -1   3      635.86      728.05      7.01 o
   4  -1   3       22.58       35.48      0.83 o
   5  -1   3       11.26       19.27      0.39 o
   6  -1   3       43.47       43.22      0.67 o
   7  -1   3        1.35        0.57      0.33 o
   8  -1   3       30.00       30.06      0.58 o
   9  -1   3        0.18        0.03      0.20 o
  -9   0   3        2.94        2.35      0.24 o
  -8   0   3      110.80      107.51      1.47 o
  -7   0   3      188.80      185.01      2.37 o
  -6   0   3       78.86       72.72      1.18 o
  -5   0   3      148.88      135.55      1.32 o
  -4   0   3      138.31      137.14      1.58 o
  -3   0   3      274.09      260.07      2.58 o
  -2   0   3       17.98       27.03      0.36 o
  -1   0   3      744.50      726.10      5.51 o
   0   0   3     1096.88     1059.13      8.20 o
   1   0   3      463.98      471.33      3.57 o
   2   0   3       29.97       28.94      0.37 o
   3   0   3      552.81      565.06      4.78 o
   4   0   3       52.37       39.63      0.53 o
   5   0   3       66.97       57.90      0.75 o
   6   0   3       52.79       47.54      0.68 o
   7   0   3       14.34       14.24      0.36 o
   8   0   3        1.89        1.55      0.21 o
  -9   1   3        1.15        0.56      0.22 o
  -8   1   3       51.86       49.40      0.77 o
  -7   1   3       11.79       12.31      0.37 o
  -6   1   3        5.28        5.85      0.24 o
  -5   1   3        0.38        0.32      0.11 o
  -4   1   3        1.82        0.37      0.15 o
  -3   1   3       51.84       38.66      0.53 o
  -2   1   3      208.64      205.57      1.96 o
  -1   1   3      401.59      390.94      2.88 o
   0   1   3      272.33      284.89      2.13 o
   1   1   3        1.04        2.67      0.13 o
   2   1   3      427.99      438.64      3.54 o
   3   1   3       68.51       66.38      0.72 o
   4   1   3      344.81      387.02      3.35 o
   5   1   3       11.80        9.66      0.40 o
   6   1   3       10.83       12.31      0.42 o
   7   1   3       12.47       10.92      0.34 o
   8   1   3        0.73        0.73      0.19 o
  -9   2   3        0.63        0.21      0.21 o
  -8   2   3        0.00       -0.26      0.26 o
  -7   2   3        1.96        1.57      0.23 o
  -6   2   3        1.16        0.95      0.16 o
  -5   2   3        3.45        6.06      0.21 o
  -4   2   3       11.10        6.00      0.23 o
  -3   2   3      124.10      132.00      1.47 o
  -2   2   3      143.10      124.98      1.22 o
  -1   2   3     1803.56     1798.55     13.37 o
   0   2   3      100.75      114.39      0.92 o
   1   2   3        5.90       15.07      0.26 o
   2   2   3        5.16        2.88      0.13 o
   3   2   3       72.23       60.50      0.69 o
   4   2   3       13.55       15.63      0.30 o
   5   2   3      184.94      182.77      2.03 o
   6   2   3       32.16       32.05      0.58 o
   7   2   3       10.47       11.83      0.38 o
   8   2   3        0.30        0.54      0.20 o
  -8   3   3        4.53        4.38      0.35 o
  -7   3   3        7.37        7.21      0.35 o
  -6   3   3        1.32        0.86      0.21 o
  -5   3   3       28.16       27.01      0.48 o
  -4   3   3        1.73        1.61      0.18 o
  -3   3   3       61.48       46.06      0.64 o
  -2   3   3      911.29      988.47      7.42 o
  -1   3   3      775.94      737.54      5.59 o
   0   3   3       96.67      131.64      1.12 o
   1   3   3       71.52       79.67      0.79 o
   2   3   3      171.05      192.36      1.71 o
   3   3   3       25.24       26.78      0.44 o
   4   3   3       17.13       16.59      0.34 o
   5   3   3      134.06      133.94      1.61 o
   6   3   3       43.56       44.24      0.88 o
   7   3   3       17.46       18.13      0.50 o
   8   3   3        2.56        3.23      0.29 o
  -8   4   3        0.40       -0.41      0.28 o
  -7   4   3        1.26        1.09      0.27 o
  -6   4   3       59.50       60.28      1.03 o
  -5   4   3      166.22      170.44      1.88 o
  -4   4   3       34.84       41.40      0.78 o
  -3   4   3       36.04       41.38      0.60 o
  -2   4   3      168.20      171.25      1.57 o
  -1   4   3       51.36       45.56      0.70 o
   0   4   3        0.04        0.17      0.10 o
   1   4   3        2.21        1.15      0.14 o
   2   4   3       89.14       84.02      0.91 o
   3   4   3        1.82        1.43      0.18 o
   4   4   3       20.30       22.29      0.48 o
   5   4   3       39.28       44.98      0.84 o
   6   4   3        0.53        0.40      0.26 o
   7   4   3       25.14       27.16      0.73 o
  -8   5   3        0.91        0.72      0.39 o
  -7   5   3        8.48        9.60      0.52 o
  -6   5   3       49.70       48.78      0.97 o
  -5   5   3        1.59        1.76      0.27 o
  -4   5   3       42.22       41.90      0.66 o
  -3   5   3        1.10        1.70      0.19 o
  -2   5   3        2.29        2.35      0.19 o
  -1   5   3       48.74       47.29      0.80 o
   0   5   3        2.78        5.83      0.28 o
   1   5   3       61.92       58.53      0.74 o
   2   5   3        1.41        1.73      0.22 o
   3   5   3        0.07       -0.29      0.19 o
   4   5   3       46.95       48.77      0.82 o
   5   5   3        0.24       -0.93      0.62 o
   6   5   3       78.99       87.20      1.46 o
   7   5   3        8.53        8.87      0.52 o
  -7   6   3        4.12        4.18      0.56 o
  -6   6   3       20.65       21.31      0.89 o
  -5   6   3       14.40       14.36      0.67 o
  -4   6   3       84.77       85.29      1.39 o
  -3   6   3        4.62        4.53      0.39 o
  -2   6   3      135.39      120.20      1.73 o
  -1   6   3       11.46       14.88      0.50 o
   0   6   3       36.12       36.19      0.73 o
   1   6   3       50.05       57.71      0.88 o
   2   6   3       91.95       84.87      1.40 o
   3   6   3       10.74       11.34      0.52 o
   4   6   3        8.72        6.58      0.54 o
   5   6   3       39.06       38.29      1.08 o
   6   6   3        3.35        2.70      0.47 o
  -6   7   3        2.40        2.17      0.51 o
  -5   7   3        2.80        2.65      0.60 o
  -4   7   3        2.61        2.51      0.37 o
  -3   7   3        8.43        8.19      0.64 o
  -2   7   3       12.18       11.91      0.73 o
  -1   7   3       21.57       19.79      1.00 o
   0   7   3       53.13       49.99      1.55 o
   1   7   3        0.04        0.50      0.54 o
   2   7   3       98.53       97.62      1.65 o
   3   7   3        0.20        0.11      0.33 o
   4   7   3        3.09        3.06      0.50 o
   5   7   3        0.48        0.01      0.44 o
  -5   8   3        3.91        4.75      1.03 o
  -4   8   3        3.96        4.35      0.61 o
  -3   8   3       28.43       24.13      1.26 o
  -2   8   3        0.38        1.46      0.60 o
  -1   8   3        7.54        7.45      1.38 o
   0   8   3        0.28        0.17      0.53 o
   1   8   3        0.82        0.56      0.46 o
   2   8   3        0.82        2.58      0.53 o
   3   8   3        0.31       -0.61      0.41 o
   4   8   3        0.02       -0.65      0.43 o
  -3   9   3        1.51        1.74      0.72 o
  -2   9   3        0.00       -0.04      0.63 o
  -1   9   3        2.50        2.96      0.85 o
   0   9   3        0.15       -1.03      0.76 o
   1   9   3        2.04        1.11      0.89 o
   2   9   3        1.20        0.85      0.66 o
  -2 -11   4        0.66        1.49      0.75 o
  -1 -11   4        0.33       -0.92      0.69 o
   0 -11   4        0.05        0.04      0.51 o
   1 -11   4        0.91        1.15      0.54 o
   2 -11   4        0.48       -0.16      0.56 o
  -4 -10   4        0.58        0.18      0.49 o
  -3 -10   4       14.80       15.55      0.97 o
  -2 -10   4       21.69       25.71      1.35 o
  -1 -10   4        1.19        0.22      0.50 o
   0 -10   4        0.45        0.47      0.74 o
   1 -10   4        4.73        4.52      0.67 o
   2 -10   4        5.17        6.16      0.70 o
   3 -10   4        2.74        2.19      0.55 o
   4 -10   4        1.71        1.74      0.56 o
  -5  -9   4        6.23        6.46      0.96 o
  -4  -9   4        2.46        2.32      0.52 o
  -3  -9   4       92.37       97.01      1.96 o
  -2  -9   4        3.00        2.36      0.46 o
  -1  -9   4       10.83        7.73      1.00 o
   0  -9   4       14.43       14.16      0.68 o
   1  -9   4       15.94       15.84      0.84 o
   2  -9   4        0.05       -0.14      0.34 o
   3  -9   4       13.88       13.53      0.70 o
   4  -9   4        0.05        0.42      0.37 o
   5  -9   4       14.92       11.76      1.02 o
  -6  -8   4        1.70        1.23      0.43 o
  -5  -8   4       13.93       14.58      0.77 o
  -4  -8   4        0.02       -0.31      0.31 o
  -3  -8   4       88.83       88.59      1.43 o
  -2  -8   4        8.88        6.95      0.71 o
  -1  -8   4       81.86       80.75      1.36 o
   0  -8   4        4.39        2.35      0.37 o
   1  -8   4       38.37       35.35      0.85 o
   2  -8   4        5.91        3.17      0.37 o
   3  -8   4       19.36       18.49      0.62 o
   4  -8   4        1.05        0.39      0.30 o
   5  -8   4        4.45        4.09      0.39 o
   6  -8   4        0.42       -0.46      0.31 o
  -7  -7   4        8.11        5.44      0.41 o
  -6  -7   4       10.39       11.61      0.90 o
  -5  -7   4       23.91       23.48      0.67 o
  -4  -7   4       26.53       29.92      0.64 o
  -3  -7   4       10.32       11.54      0.48 o
  -2  -7   4      111.75      115.08      1.29 o
  -1  -7   4       62.72       62.93      0.91 o
   0  -7   4        0.00        0.28      0.18 o
   1  -7   4       10.28       11.01      0.42 o
   2  -7   4        4.88        3.69      0.28 o
   3  -7   4       25.89       21.67      0.64 o
   4  -7   4       96.11      102.91      1.34 o
   5  -7   4      210.02      213.70      2.33 o
   6  -7   4        0.01       -0.36      0.24 o
   7  -7   4       13.89       13.76      0.57 o
  -7  -6   4        2.44        1.92      0.24 o
  -6  -6   4        7.28        6.90      0.33 o
  -5  -6   4       19.50       18.76      0.53 o
  -4  -6   4        0.00       -0.22      0.14 o
  -3  -6   4        2.69        1.73      0.20 o
  -2  -6   4       79.49       72.64      0.84 o
  -1  -6   4       33.72       34.54      0.53 o
   0  -6   4       28.20       28.52      0.54 o
   1  -6   4       30.48       32.15      0.58 o
   2  -6   4        0.32        0.15      0.14 o
   3  -6   4        5.91        4.00      0.23 o
   4  -6   4       63.96       61.94      0.91 o
   5  -6   4      124.85      127.79      1.51 o
   6  -6   4        1.04        0.77      0.25 o
   7  -6   4        4.34        3.99      0.34 o
  -8  -5   4        1.36        0.87      0.19 o
  -7  -5   4        3.93        2.92      0.33 o
  -6  -5   4        6.24        5.15      0.26 o
  -5  -5   4        0.01        0.11      0.18 o
  -4  -5   4        0.03        0.15      0.12 o
  -3  -5   4       13.88       17.87      0.37 o
  -2  -5   4        0.06        0.52      0.14 o
  -1  -5   4      465.92      497.33      4.11 o
   0  -5   4       62.75       71.91      0.85 o
   1  -5   4      223.67      284.73      2.60 o
   2  -5   4       24.02       14.86      0.34 o
   3  -5   4       80.70       87.01      0.99 o
   4  -5   4        6.03        6.83      0.31 o
   5  -5   4        9.60       12.58      0.40 o
   6  -5   4        3.40        4.35      0.42 o
   7  -5   4        0.01       -0.09      0.22 o
   8  -5   4        7.99        8.75      0.64 o
  -8  -4   4        1.15        1.43      0.20 o
  -7  -4   4        8.71        7.95      0.32 o
  -6  -4   4        0.00       -0.15      0.15 o
  -5  -4   4        0.68        0.40      0.20 o
  -4  -4   4        2.63        2.54      0.15 o
  -3  -4   4       95.42       78.02      0.81 o
  -2  -4   4        3.07        1.67      0.16 o
  -1  -4   4      114.95      113.94      1.04 o
   0  -4   4        1.29        0.15      0.09 o
   1  -4   4       85.14       93.80      1.22 o
   2  -4   4        0.23        0.07      0.24 o
   3  -4   4       98.78       89.39      1.05 o
   4  -4   4       73.69       75.33      0.94 o
   5  -4   4      247.32      249.82      2.49 o
   6  -4   4        6.53        6.21      0.28 o
   7  -4   4        2.71        2.73      0.29 o
   8  -4   4        8.87        7.37      0.46 o
  -9  -3   4        0.37        0.81      0.24 o
  -8  -3   4        6.72        5.92      0.27 o
  -7  -3   4        1.61        2.19      0.19 o
  -6  -3   4       23.05       21.13      0.42 o
  -5  -3   4      121.68      102.11      1.10 o
  -4  -3   4       56.10       59.46      0.67 o
  -3  -3   4      299.15      284.40      2.40 o
  -2  -3   4       36.37       43.72      0.49 o
  -1  -3   4      102.54      128.55      1.24 o
   0  -3   4       20.89       27.77      0.40 o
   1  -3   4      288.83      277.82      2.65 o
   2  -3   4        0.03        0.14      0.11 o
   3  -3   4       30.12       42.02      0.62 o
   4  -3   4      101.75       90.60      1.11 o
   5  -3   4        2.18        2.69      0.20 o
   6  -3   4        7.54       10.57      0.32 o
   7  -3   4       58.80       56.32      0.96 o
   8  -3   4        5.01        4.08      0.31 o
  -9  -2   4        3.76        4.18      0.35 o
  -8  -2   4       18.80       17.53      0.44 o
  -7  -2   4        1.41        1.50      0.16 o
  -6  -2   4       60.02       58.69      0.86 o
  -5  -2   4       10.23        9.48      0.24 o
  -4  -2   4        2.82        2.09      0.13 o
  -3  -2   4      820.56      796.47      7.18 o
  -2  -2   4        0.92        0.67      0.13 o
  -1  -2   4      274.67      275.56      2.58 o
   0  -2   4       56.12       62.20      0.65 o
   1  -2   4      367.67      382.74      3.53 o
   2  -2   4        1.36        1.29      0.12 o
   3  -2   4      160.85      163.37      1.76 o
   4  -2   4       76.41       79.25      0.98 o
   5  -2   4        7.50        6.34      0.25 o
   6  -2   4       76.20       70.43      1.03 o
   7  -2   4       45.76       39.06      0.72 o
   8  -2   4        2.07        1.19      0.25 o
  -9  -1   4       13.16       11.08      0.39 o
  -8  -1   4        0.28        0.34      0.17 o
  -7  -1   4        6.77        5.67      0.28 o
  -6  -1   4        2.17        1.55      0.16 o
  -5  -1   4       18.88       21.56      0.35 o
  -4  -1   4      135.10      143.43      1.43 o
  -3  -1   4       20.89       15.28      0.29 o
  -2  -1   4        6.28        6.81      0.20 o
  -1  -1   4       18.23       23.40      0.31 o
   0  -1   4      336.05      315.58      2.59 o
   1  -1   4      125.28      108.55      1.22 o
   2  -1   4       48.58       44.84      0.56 o
   3  -1   4       78.99       84.33      0.93 o
   4  -1   4       27.40       21.14      0.39 o
   5  -1   4        8.95        8.99      0.27 o
   6  -1   4       10.32       10.72      0.53 o
   7  -1   4        0.02       -0.27      0.18 o
   8  -1   4        0.11       -0.33      0.22 o
  -9   0   4        5.80        4.82      0.31 o
  -8   0   4        9.52        9.76      0.35 o
  -7   0   4        0.03        0.20      0.17 o
  -6   0   4        3.42        2.71      0.19 o
  -5   0   4        5.11        4.77      0.43 o
  -4   0   4       15.36       11.56      0.29 o
  -3   0   4      191.08      176.86      1.86 o
  -2   0   4        1.70        0.81      0.11 o
  -1   0   4      201.79      192.08      1.57 o
   0   0   4      296.51      286.55      2.90 o
   1   0   4       36.45       47.27      0.52 o
   2   0   4      657.60      690.30      5.87 o
   3   0   4      416.55      438.93      3.79 o
   4   0   4        4.39        6.97      0.22 o
   5   0   4       16.84       15.95      0.34 o
   6   0   4        7.22        5.12      0.28 o
   7   0   4        4.47        3.37      0.31 o
   8   0   4        1.82        2.12      0.29 o
  -9   1   4        1.88        1.94      0.25 o
  -8   1   4        0.23        0.11      0.21 o
  -7   1   4       22.75       24.04      0.53 o
  -6   1   4        1.56        1.75      0.17 o
  -5   1   4        2.74        3.60      0.18 o
  -4   1   4       21.10       20.72      0.40 o
  -3   1   4      136.15      122.40      1.37 o
  -2   1   4      328.07      323.63      2.86 o
  -1   1   4      178.03      191.05      1.58 o
   0   1   4      267.06      295.08      2.24 o
   1   1   4      184.30      189.26      1.58 o
   2   1   4      465.89      483.11      3.93 o
   3   1   4      252.65      255.01      2.31 o
   4   1   4        0.82        0.67      0.13 o
   5   1   4        4.74        3.18      0.18 o
   6   1   4        0.90        0.40      0.19 o
   7   1   4        8.72        9.55      0.40 o
   8   1   4        3.52        5.48      0.35 o
  -8   2   4       49.95       50.72      0.89 o
  -7   2   4       26.49       28.14      0.61 o
  -6   2   4       13.70       11.67      0.68 o
  -5   2   4        1.66        0.82      0.16 o
  -4   2   4       84.58       80.73      1.04 o
  -3   2   4        2.14        1.48      0.18 o
  -2   2   4       41.48       30.68      0.44 o
  -1   2   4     1587.93     1583.59     11.88 o
   0   2   4      100.42      104.67      0.98 o
   1   2   4      348.60      381.69      3.03 o
   2   2   4       19.88       23.09      0.36 o
   3   2   4       55.23       57.21      0.70 o
   4   2   4        1.96        1.85      0.16 o
   5   2   4        3.66        3.86      0.23 o
   6   2   4       13.67       12.92      0.47 o
   7   2   4        2.48        2.83      0.27 o
   8   2   4        1.64        1.64      0.30 o
  -8   3   4       34.68       37.32      0.90 o
  -7   3   4       16.53       18.71      0.56 o
  -6   3   4        0.98        1.45      0.24 o
  -5   3   4        4.29        4.35      0.25 o
  -4   3   4        0.12        0.35      0.18 o
  -3   3   4        0.69        0.19      0.17 o
  -2   3   4      138.57      123.89      1.22 o
  -1   3   4      173.35      177.71      1.63 o
   0   3   4        1.04        3.74      0.19 o
   1   3   4       10.13       10.06      0.27 o
   2   3   4      115.94      119.67      1.18 o
   3   3   4       11.73        8.65      0.29 o
   4   3   4       47.83       51.38      0.70 o
   5   3   4       26.47       28.20      0.63 o
   6   3   4        0.51        0.59      0.25 o
   7   3   4       20.35       22.33      0.95 o
  -8   4   4       10.59       10.17      0.51 o
  -7   4   4        0.34        0.15      0.32 o
  -6   4   4       33.56       38.20      0.93 o
  -5   4   4        0.59        0.69      0.23 o
  -4   4   4       49.42       51.66      0.86 o
  -3   4   4       39.29       46.42      0.73 o
  -2   4   4       57.47       54.97      0.71 o
  -1   4   4      473.63      467.23      5.14 o
   0   4   4        3.87        5.23      0.26 o
   1   4   4        4.69        6.62      0.25 o
   2   4   4        0.41        0.05      0.15 o
   3   4   4      155.42      149.37      1.57 o
   4   4   4       35.18       35.57      0.72 o
   5   4   4      288.45      293.61      3.61 o
   6   4   4        0.11       -0.03      0.29 o
   7   4   4       21.36       23.15      0.73 o
  -7   5   4        4.44        4.13      0.53 o
  -6   5   4        3.48        4.19      0.53 o
  -5   5   4        1.72        1.20      0.36 o
  -4   5   4       15.81       16.43      0.65 o
  -3   5   4       17.36       16.49      0.77 o
  -2   5   4       82.27       79.03      1.15 o
  -1   5   4      213.61      204.30      3.41 o
   0   5   4        1.51        2.39      0.25 o
   1   5   4       16.57       18.55      0.47 o
   2   5   4       15.87       14.48      0.60 o
   3   5   4       25.71       25.22      0.61 o
   4   5   4       89.41       96.42      1.40 o
   5   5   4       64.89       65.32      1.25 o
   6   5   4        0.03        0.49      0.31 o
  -6   6   4        0.09       -0.64      0.43 o
  -5   6   4       36.56       36.57      1.00 o
  -4   6   4       33.65       33.71      0.96 o
  -3   6   4        2.76        3.13      0.38 o
  -2   6   4       29.70       29.23      1.01 o
  -1   6   4        5.80        4.01      0.43 o
   0   6   4      112.70      102.00      1.75 o
   1   6   4       58.21       54.23      0.98 o
   2   6   4        7.98        6.60      0.41 o
   3   6   4        0.22        0.08      0.29 o
   4   6   4        0.70       -0.17      0.40 o
   5   6   4        0.30        0.31      0.43 o
  -5   7   4        2.01        2.39      0.66 o
  -4   7   4        0.04        0.31      0.44 o
  -3   7   4        4.49        3.59      0.79 o
  -2   7   4       24.69       25.96      1.32 o
  -1   7   4        4.07        4.41      0.85 o
   0   7   4       46.49       37.02      1.48 o
   1   7   4        0.04        0.27      0.39 o
   2   7   4       11.29        9.85      0.99 o
   3   7   4        1.27        1.60      0.42 o
   4   7   4        0.51       -0.17      0.42 o
  -4   8   4        1.96        2.77      0.72 o
  -3   8   4        0.65        0.31      0.63 o
  -2   8   4        6.32       10.21      0.98 o
  -1   8   4        1.01        0.85      0.58 o
   0   8   4       10.87       12.79      1.04 o
   1   8   4        7.95        8.54      0.94 o
   2   8   4        0.41        0.48      0.77 o
   3   8   4        0.17       -0.31      0.45 o
  -1 -11   5        0.12       -0.06      0.52 o
   0 -11   5        2.58        3.65      0.68 o
   1 -11   5        4.92        4.53      1.32 o
  -4 -10   5        4.01        4.37      0.64 o
  -3 -10   5       11.48       13.18      0.91 o
  -2 -10   5       40.50       41.07      1.17 o
  -1 -10   5        9.71        9.15      0.77 o
   0 -10   5        5.52        4.58      0.65 o
   1 -10   5        0.22       -0.05      0.43 o
   2 -10   5        3.35        3.93      0.76 o
   3 -10   5        0.06       -0.19      0.46 o
   4 -10   5        1.20        1.10      0.51 o
  -5  -9   5        9.35        9.28      0.71 o
  -4  -9   5        8.83       11.37      0.77 o
  -3  -9   5        1.74        0.00      0.49 o
  -2  -9   5       17.00       19.01      0.70 o
  -1  -9   5        2.28        1.52      0.45 o
   0  -9   5        3.53        2.26      0.64 o
   1  -9   5       33.09       30.47      1.13 o
   2  -9   5       21.63       22.99      1.23 o
   3  -9   5        0.04        0.41      0.39 o
   4  -9   5        0.51        0.57      0.55 o
   5  -9   5        1.57        1.89      0.56 o
  -6  -8   5        0.55        0.06      0.55 o
  -5  -8   5        4.18        3.82      0.51 o
  -4  -8   5        0.51        0.32      0.34 o
  -3  -8   5       50.49       54.12      1.08 o
  -2  -8   5      136.68      138.42      1.99 o
  -1  -8   5        0.33       -0.42      0.28 o
   0  -8   5       23.48       20.52      0.65 o
   1  -8   5        4.60        2.90      0.36 o
   2  -8   5        9.22        7.66      0.52 o
   3  -8   5       34.62       30.65      0.83 o
   4  -8   5       41.26       40.12      0.95 o
   5  -8   5        1.20        0.64      0.29 o
   6  -8   5        2.06        2.21      0.34 o
  -7  -7   5        2.51        2.43      0.37 o
  -6  -7   5        1.20        0.83      0.30 o
  -5  -7   5        3.81        4.41      0.36 o
  -4  -7   5        0.65        0.57      0.24 o
  -3  -7   5      110.73      117.70      1.54 o
  -2  -7   5      209.70      206.44      2.06 o
  -1  -7   5       22.02       20.20      0.51 o
   0  -7   5       25.11       22.30      0.56 o
   1  -7   5       56.50       50.38      0.87 o
   2  -7   5        2.46        3.01      0.27 o
   3  -7   5      104.28       97.54      1.40 o
   4  -7   5       78.81       79.34      1.38 o
   5  -7   5        2.68        1.21      0.34 o
   6  -7   5        0.70        0.16      0.28 o
   7  -7   5        3.59        3.33      0.43 o
  -7  -6   5       13.02       11.38      0.49 o
  -6  -6   5       17.41       17.57      0.51 o
  -5  -6   5       22.12       23.93      0.67 o
  -4  -6   5        4.86        6.99      0.28 o
  -3  -6   5      190.55      195.24      1.94 o
  -2  -6   5        6.82        9.10      0.33 o
  -1  -6   5      134.69      138.15      1.37 o
   0  -6   5       79.04       74.29      0.98 o
   1  -6   5        7.16       11.89      0.37 o
   2  -6   5      123.00      108.13      1.29 o
   3  -6   5       32.39       30.69      0.74 o
   4  -6   5        8.98        8.78      0.42 o
   5  -6   5       63.71       63.27      1.05 o
   6  -6   5        7.17        7.97      0.44 o
   7  -6   5        4.78        4.68      0.43 o
  -8  -5   5        0.18        0.13      0.32 o
  -7  -5   5        1.93        1.20      0.24 o
  -6  -5   5       10.72       11.03      0.47 o
  -5  -5   5        0.10        0.18      0.17 o
  -4  -5   5       14.28       13.21      0.33 o
  -3  -5   5        0.11        0.32      0.15 o
  -2  -5   5      128.75      130.19      1.27 o
  -1  -5   5      110.58      111.54      1.06 o
   0  -5   5       55.27       49.42      0.72 o
   1  -5   5       95.33       81.25      1.01 o
   2  -5   5        5.99        3.89      0.21 o
   3  -5   5      212.98      202.24      1.97 o
   4  -5   5      235.12      247.73      2.54 o
   5  -5   5        3.46        2.74      0.29 o
   6  -5   5        6.12        5.96      0.34 o
   7  -5   5        0.42        0.38      0.25 o
  -8  -4   5        2.18        1.78      0.24 o
  -7  -4   5        1.15        1.46      0.23 o
  -6  -4   5        1.58        1.97      0.22 o
  -5  -4   5       60.47       54.03      0.74 o
  -4  -4   5        1.00        0.13      0.13 o
  -3  -4   5        2.92        7.69      0.24 o
  -2  -4   5        2.83        5.91      0.20 o
  -1  -4   5       20.45       29.54      0.47 o
   0  -4   5      527.75      542.51      5.01 o
   1  -4   5        0.09        0.14      0.12 o
   2  -4   5       86.73       78.18      0.90 o
   3  -4   5      165.54      159.56      1.70 o
   4  -4   5       23.34       25.33      0.61 o
   5  -4   5        0.35        0.98      0.23 o
   6  -4   5       60.90       59.16      0.94 o
   7  -4   5        3.53        2.86      0.27 o
   8  -4   5        4.58        3.90      0.40 o
  -8  -3   5        7.91        8.07      0.33 o
  -7  -3   5        4.97        5.95      0.31 o
  -6  -3   5      123.29      118.02      1.40 o
  -5  -3   5        7.17        6.09      0.23 o
  -4  -3   5      267.33      248.95      2.26 o
  -3  -3   5        0.14        1.67      0.19 o
  -2  -3   5       18.17       30.35      0.42 o
  -1  -3   5      316.72      350.92      3.56 o
   0  -3   5     1032.64     1027.51     13.85 o
   1  -3   5        7.63       12.12      0.30 o
   2  -3   5       42.53       50.86      0.67 o
   3  -3   5       47.72       45.38      0.69 o
   4  -3   5        0.70        0.90      0.18 o
   5  -3   5       87.74       84.93      1.12 o
   6  -3   5        1.74        1.73      0.24 o
   7  -3   5       10.71       10.86      0.44 o
   8  -3   5        0.02        0.10      0.29 o
  -8  -2   5       13.26       11.57      0.37 o
  -7  -2   5        1.01        0.55      0.17 o
  -6  -2   5       27.74       24.24      0.48 o
  -5  -2   5      114.46      110.50      1.19 o
  -4  -2   5       13.90       12.69      0.30 o
  -3  -2   5      107.79      136.01      2.99 o
  -2  -2   5        2.81        4.06      0.20 o
  -1  -2   5        0.91        1.98      0.18 o
   0  -2   5        0.83        1.09      0.13 o
   1  -2   5       38.51       30.45      0.47 o
   2  -2   5        1.09        0.68      0.12 o
   3  -2   5       82.29       89.03      1.11 o
   4  -2   5        7.48        5.76      0.25 o
   5  -2   5        5.68        4.65      0.25 o
   6  -2   5       20.67       20.84      0.46 o
   7  -2   5       22.89       20.67      0.58 o
   8  -2   5        0.17        0.33      0.29 o
  -9  -1   5        2.51        3.44      0.34 o
  -8  -1   5       18.67       18.40      0.67 o
  -7  -1   5        1.75        2.43      0.19 o
  -6  -1   5       13.47       11.72      0.30 o
  -5  -1   5        1.40        0.45      0.13 o
  -4  -1   5        3.74        4.75      0.21 o
  -3  -1   5       90.52       84.07      1.02 o
  -2  -1   5       20.70       24.48      0.40 o
  -1  -1   5      590.70      562.67      4.83 o
   0  -1   5       80.70       66.87      0.70 o
   1  -1   5      623.61      647.80      5.93 o
   2  -1   5        9.19       13.30      0.30 o
   3  -1   5      125.11      111.62      1.20 o
   4  -1   5       22.35       21.80      0.44 o
   5  -1   5       20.72       25.34      0.47 o
   6  -1   5       20.24       16.29      0.40 o
   7  -1   5       39.84       38.28      0.72 o
   8  -1   5        0.13        0.04      0.25 o
  -8   0   5        4.67        4.69      0.35 o
  -7   0   5        1.04        0.90      0.21 o
  -6   0   5        7.82        7.60      0.47 o
  -5   0   5       32.08       29.76      0.48 o
  -4   0   5      267.02      274.75      2.62 o
  -3   0   5       13.88       20.76      0.37 o
  -2   0   5       81.18       93.52      0.97 o
  -1   0   5       38.96       45.99      0.54 o
   0   0   5        1.55        1.66      0.12 o
   1   0   5       18.67       24.15      0.40 o
   2   0   5       49.27       47.24      0.60 o
   3   0   5       27.08       28.96      0.46 o
   4   0   5        3.41        3.54      0.19 o
   5   0   5        0.04        0.12      0.15 o
   6   0   5        0.40        1.36      0.19 o
   7   0   5        2.18        1.70      0.27 o
   8   0   5        4.10        5.34      0.44 o
  -8   1   5       28.63       30.38      0.67 o
  -7   1   5        0.62        0.53      0.20 o
  -6   1   5        0.90        0.79      0.20 o
  -5   1   5       43.06       43.17      0.68 o
  -4   1   5        0.38       -0.22      0.15 o
  -3   1   5        0.02        0.26      0.13 o
  -2   1   5      228.79      237.13      2.19 o
  -1   1   5       23.13       24.84      0.46 o
   0   1   5       20.22       17.48      0.32 o
   1   1   5      215.67      185.46      1.58 o
   2   1   5        5.78        9.39      0.26 o
   3   1   5       23.59       20.79      0.40 o
   4   1   5        1.92        2.75      0.19 o
   5   1   5        0.59        0.32      0.17 o
   6   1   5        4.53        4.55      0.25 o
   7   1   5        0.21        0.24      0.23 o
   8   1   5        0.53        0.28      0.29 o
  -8   2   5        9.56       12.96      0.56 o
  -7   2   5       14.68       15.27      0.50 o
  -6   2   5        0.00       -0.15      0.19 o
  -5   2   5        0.12        0.15      0.18 o
  -4   2   5       90.45       93.38      1.12 o
  -3   2   5      136.00      135.10      1.38 o
  -2   2   5      395.62      413.89      3.46 o
  -1   2   5      124.97      135.82      1.26 o
   0   2   5      101.28      101.46      1.04 o
   1   2   5        3.33        6.72      0.22 o
   2   2   5        0.73        2.50      0.17 o
   3   2   5       60.01       67.49      0.84 o
   4   2   5        4.14        4.78      0.24 o
   5   2   5       16.93       16.09      0.44 o
   6   2   5        3.71        3.86      0.32 o
   7   2   5        1.69        1.30      0.31 o
  -8   3   5       24.38       26.68      0.81 o
  -7   3   5       26.92       28.78      0.80 o
  -6   3   5       27.95       30.70      0.80 o
  -5   3   5        2.83        3.67      0.33 o
  -4   3   5       15.66       14.97      0.43 o
  -3   3   5        4.77        4.16      0.25 o
  -2   3   5      122.09      125.22      1.26 o
  -1   3   5       82.12       76.96      0.99 o
   0   3   5        4.60        4.18      0.24 o
   1   3   5       31.15       29.66      0.49 o
   2   3   5        0.76        1.04      0.22 o
   3   3   5      271.94      278.38      2.63 o
   4   3   5       16.99       17.63      0.43 o
   5   3   5       24.89       26.46      0.64 o
   6   3   5        2.45        2.32      0.36 o
   7   3   5        4.95        5.09      0.41 o
  -7   4   5        1.49        2.56      0.46 o
  -6   4   5        0.25       -0.18      0.31 o
  -5   4   5        6.29        5.78      0.39 o
  -4   4   5        0.20        0.68      0.25 o
  -3   4   5      100.55       97.89      1.63 o
  -2   4   5      287.49      276.50      3.02 o
  -1   4   5       34.54       35.97      0.70 o
   0   4   5       24.24       27.43      0.57 o
   1   4   5       44.36       40.69      0.75 o
   2   4   5       86.82       83.21      1.13 o
   3   4   5       78.07       71.16      1.03 o
   4   4   5        1.66        2.09      0.28 o
   5   4   5        0.21        0.36      0.34 o
   6   4   5        0.03        0.05      0.30 o
  -7   5   5        3.65        3.76      0.57 o
  -6   5   5       78.51       82.72      1.84 o
  -5   5   5        2.95        3.13      0.43 o
  -4   5   5       57.40       56.21      1.21 o
  -3   5   5       33.77       31.12      0.89 o
  -2   5   5       92.91       86.56      1.56 o
  -1   5   5        9.68        7.79      0.51 o
   0   5   5        0.99        0.59      0.26 o
   1   5   5        1.54        1.32      0.29 o
   2   5   5        3.72        2.59      0.31 o
   3   5   5        0.92        1.72      0.31 o
   4   5   5       28.87       30.99      0.95 o
   5   5   5        4.94        6.74      0.58 o
   6   5   5        8.78        9.52      0.86 o
  -6   6   5       10.52       11.66      0.77 o
  -5   6   5        0.08        0.09      0.42 o
  -4   6   5       23.22       23.40      0.97 o
  -3   6   5        7.25        8.11      0.68 o
  -2   6   5       20.31       17.35      0.86 o
  -1   6   5        0.07       -0.85      0.76 o
   0   6   5       28.69       23.51      1.27 o
   1   6   5        0.08        0.43      0.31 o
   2   6   5        1.56        1.59      0.50 o
   3   6   5        1.55        1.94      0.35 o
   4   6   5        3.43        3.05      0.54 o
   5   6   5       23.74       24.00      0.97 o
  -5   7   5        0.01        0.02      1.03 o
  -4   7   5        0.06       -0.44      0.59 o
  -3   7   5        3.88        2.41      0.76 o
  -2   7   5        7.19        6.57      0.89 o
  -1   7   5        1.25       -0.22      0.53 o
   0   7   5        1.97        3.52      1.11 o
   1   7   5        8.90        9.28      1.52 o
   2   7   5        0.27        0.10      0.34 o
   3   7   5        1.46        1.58      0.48 o
  -3   8   5        0.07       -0.42      0.60 o
  -2   8   5        0.14       -0.28      0.62 o
  -1   8   5        0.11        0.32      0.64 o
   0   8   5        8.48        7.92      0.94 o
   1   8   5        7.57        6.53      0.94 o
  -1 -11   6        2.13        1.83      0.61 o
   0 -11   6        1.00        0.55      0.96 o
   1 -11   6        2.21        2.92      0.67 o
  -4 -10   6        1.76        1.72      0.69 o
  -3 -10   6        6.70        6.02      0.60 o
  -2 -10   6        2.11        1.00      0.46 o
  -1 -10   6        1.53        2.02      0.54 o
   0 -10   6        3.12        4.80      0.65 o
   1 -10   6        0.11       -0.39      0.71 o
   2 -10   6        0.00        0.74      0.50 o
   3 -10   6        5.95        5.60      0.69 o
  -5  -9   6       29.71       35.55      1.22 o
  -4  -9   6        0.51        0.52      0.40 o
  -3  -9   6        1.33        1.16      0.37 o
  -2  -9   6        4.07        3.76      0.73 o
  -1  -9   6        0.21       -0.53      0.35 o
   0  -9   6        0.17        0.02      0.39 o
   1  -9   6       35.90       31.96      1.16 o
   2  -9   6       18.77       13.94      0.88 o
   3  -9   6        7.70        7.72      0.58 o
   4  -9   6        0.32        0.20      0.38 o
   5  -9   6        2.27        1.46      0.51 o
  -6  -8   6        2.14        2.73      0.51 o
  -5  -8   6        0.83        1.20      0.58 o
  -4  -8   6        6.83        5.57      0.58 o
  -3  -8   6      101.37      101.47      1.62 o
  -2  -8   6        4.94        3.94      0.50 o
  -1  -8   6       71.24       69.48      1.26 o
   0  -8   6        0.24       -0.03      0.30 o
   1  -8   6       49.38       43.04      1.52 o
   2  -8   6        0.99        0.65      0.34 o
   3  -8   6       22.97       21.21      1.13 o
   4  -8   6        8.45        8.63      0.48 o
   5  -8   6       18.04       18.12      0.69 o
  -7  -7   6        1.17        2.07      0.37 o
  -6  -7   6        0.40        0.32      0.29 o
  -5  -7   6        0.43        0.35      0.25 o
  -4  -7   6       18.74       20.43      0.56 o
  -3  -7   6       35.55       36.22      0.83 o
  -2  -7   6        4.98        4.13      0.39 o
  -1  -7   6       41.45       40.97      0.78 o
   0  -7   6       19.15       15.76      0.50 o
   1  -7   6        8.26        8.81      0.37 o
   2  -7   6        0.85        0.66      0.27 o
   3  -7   6       52.34       54.79      1.09 o
   4  -7   6        7.65        7.07      0.45 o
   5  -7   6        9.48       10.07      0.53 o
   6  -7   6        3.11        3.18      0.39 o
  -7  -6   6        0.01       -0.23      0.27 o
  -6  -6   6        8.90        9.52      0.47 o
  -5  -6   6        9.31        9.58      0.60 o
  -4  -6   6        0.71        0.88      0.22 o
  -3  -6   6      326.83      325.25      3.25 o
  -2  -6   6        3.43        1.80      0.20 o
  -1  -6   6      124.57      128.29      1.31 o
   0  -6   6       81.98       75.96      1.01 o
   1  -6   6       23.91       19.90      0.53 o
   2  -6   6       12.82       14.56      0.44 o
   3  -6   6      100.76       98.84      1.71 o
   4  -6   6      195.79      213.83      2.77 o
   5  -6   6        0.84        0.19      0.31 o
   6  -6   6       31.34       35.08      1.28 o
   7  -6   6       15.60       21.50      0.75 o
  -8  -5   6        2.81        2.83      0.34 o
  -7  -5   6       17.90       16.34      0.53 o
  -6  -5   6       32.23       27.45      0.54 o
  -5  -5   6       66.01       62.91      0.95 o
  -4  -5   6        1.64        4.26      0.24 o
  -3  -5   6      436.21      426.88      3.83 o
  -2  -5   6       63.34       54.37      0.69 o
  -1  -5   6       33.06       27.40      0.49 o
   0  -5   6        1.95        3.39      0.31 o
   1  -5   6       48.97       44.91      1.15 o
   2  -5   6       32.35       36.82      0.59 o
   3  -5   6        2.52        2.26      0.23 o
   4  -5   6      425.06      414.77      4.36 o
   5  -5   6       15.02       15.29      0.53 o
   6  -5   6       46.96       46.36      1.02 o
   7  -5   6        1.81        1.37      0.33 o
  -8  -4   6       10.08        9.41      0.39 o
  -7  -4   6       60.03       54.76      0.93 o
  -6  -4   6        4.05        3.58      0.30 o
  -5  -4   6       83.08       83.72      1.12 o
  -4  -4   6        2.43        2.34      0.21 o
  -3  -4   6       74.85       91.01      1.01 o
  -2  -4   6       96.52      104.33      1.05 o
  -1  -4   6       21.16       22.34      0.48 o
   0  -4   6        1.17        0.69      0.17 o
   1  -4   6       26.36       19.66      0.42 o
   2  -4   6       48.24       36.19      0.59 o
   3  -4   6       61.73       56.15      1.08 o
   4  -4   6       17.08       16.38      0.71 o
   5  -4   6       58.46       59.08      0.96 o
   6  -4   6        2.16        2.08      0.30 o
   7  -4   6        3.08        2.39      0.29 o
  -8  -3   6       13.96       12.47      0.45 o
  -7  -3   6        0.05       -0.23      0.21 o
  -6  -3   6        0.32       -0.10      0.16 o
  -5  -3   6       21.26       19.14      0.40 o
  -4  -3   6       55.30       66.32      0.84 o
  -3  -3   6       42.22       49.89      0.75 o
  -2  -3   6       28.21       34.88      0.55 o
  -1  -3   6        6.71        4.44      0.22 o
   0  -3   6        4.45        8.64      0.29 o
   1  -3   6       23.34       11.09      0.31 o
   2  -3   6       13.17       17.00      0.38 o
   3  -3   6       48.67       42.05      0.71 o
   4  -3   6      238.03      246.32      2.67 o
   5  -3   6       42.11       37.16      0.70 o
   6  -3   6        0.00       -0.34      0.23 o
   7  -3   6        5.68        7.53      0.38 o
  -8  -2   6        2.34        1.88      0.24 o
  -7  -2   6        3.64        3.34      0.27 o
  -6  -2   6        0.13       -0.02      0.16 o
  -5  -2   6       21.27       22.08      0.43 o
  -4  -2   6        7.41        4.36      0.27 o
  -3  -2   6       67.59       77.70      1.09 o
  -2  -2   6        2.30        0.36      0.22 o
  -1  -2   6       14.92       16.08      0.34 o
   0  -2   6      330.89      328.49      2.93 o
   1  -2   6      121.22      148.67      1.57 o
   2  -2   6      130.80      118.42      1.30 o
   3  -2   6        0.00       -0.08      0.15 o
   4  -2   6       43.31       48.77      0.72 o
   5  -2   6       28.10       28.84      0.59 o
   6  -2   6       52.19       44.48      0.75 o
   7  -2   6        0.83        1.39      0.29 o
  -8  -1   6        0.00        0.13      0.22 o
  -7  -1   6        6.71        8.10      0.32 o
  -6  -1   6        0.02        0.00      0.16 o
  -5  -1   6       57.63       58.32      0.82 o
  -4  -1   6       14.08       16.69      0.41 o
  -3  -1   6        9.21        5.29      0.25 o
  -2  -1   6       23.39       22.69      0.42 o
  -1  -1   6       25.04       26.71      0.59 o
   0  -1   6      509.47      523.65      4.56 o
   1  -1   6       69.19       77.76      0.94 o
   2  -1   6       88.58      100.14      1.09 o
   3  -1   6       77.16       80.13      0.94 o
   4  -1   6        7.66        7.92      0.28 o
   5  -1   6       12.95       15.63      0.42 o
   6  -1   6       48.12       47.70      0.76 o
   7  -1   6        2.49        3.57      0.36 o
  -8   0   6        1.30        1.51      0.25 o
  -7   0   6        0.92        1.00      0.19 o
  -6   0   6        1.72        1.83      0.24 o
  -5   0   6       16.97       21.64      0.45 o
  -4   0   6        0.59        0.43      0.16 o
  -3   0   6        7.37        9.02      0.26 o
  -2   0   6       18.28       21.64      0.37 o
  -1   0   6       36.05       37.05      0.58 o
   0   0   6       12.80        8.23      0.25 o
   1   0   6       11.34        9.10      0.28 o
   2   0   6        2.20        4.42      0.20 o
   3   0   6        3.81        2.46      0.19 o
   4   0   6       17.69       17.20      0.39 o
   5   0   6        9.18        9.24      0.34 o
   6   0   6        4.62        4.76      0.39 o
   7   0   6        0.25        0.53      0.28 o
  -8   1   6        1.68        2.52      0.33 o
  -7   1   6        5.67        5.59      0.34 o
  -6   1   6        8.04        9.33      0.45 o
  -5   1   6       24.60       24.86      0.50 o
  -4   1   6        6.24        8.74      0.31 o
  -3   1   6      245.56      231.09      2.34 o
  -2   1   6        4.96        5.66      0.23 o
  -1   1   6      225.52      210.32      2.32 o
   0   1   6        0.18        0.68      0.14 o
   1   1   6        5.29        4.41      0.20 o
   2   1   6        0.47        0.67      0.15 o
   3   1   6       46.93       48.73      0.68 o
   4   1   6       34.21       34.51      0.57 o
   5   1   6        1.63        2.21      0.26 o
   6   1   6       55.19       57.36      0.95 o
   7   1   6        2.10        1.54      0.34 o
  -8   2   6        0.69        0.81      0.34 o
  -7   2   6        0.53        0.46      0.29 o
  -6   2   6        6.73        6.77      0.49 o
  -5   2   6        3.07        2.79      0.28 o
  -4   2   6        3.40        5.18      0.28 o
  -3   2   6       72.71       79.40      1.00 o
  -2   2   6       78.15       72.54      0.85 o
  -1   2   6       12.01       15.19      0.61 o
   0   2   6      134.04      126.01      1.35 o
   1   2   6      159.69      175.93      1.67 o
   2   2   6      205.17      202.63      1.88 o
   3   2   6       84.10       87.65      1.12 o
   4   2   6        9.41        9.21      0.41 o
   5   2   6       42.18       44.56      0.84 o
   6   2   6       33.05       34.72      0.75 o
   7   2   6        2.44        2.63      0.49 o
  -7   3   6        0.00        0.06      0.32 o
  -6   3   6       16.75       18.66      0.70 o
  -5   3   6       12.79       12.48      0.68 o
  -4   3   6        0.90        1.52      0.25 o
  -3   3   6        9.89       13.02      0.51 o
  -2   3   6      129.31      133.15      1.59 o
  -1   3   6       17.83       18.84      0.51 o
   0   3   6        0.10        0.43      0.26 o
   1   3   6      455.63      441.99      3.98 o
   2   3   6       19.51       16.41      0.55 o
   3   3   6      225.26      222.05      2.58 o
   4   3   6       21.72       23.76      0.63 o
   5   3   6       40.88       41.97      0.93 o
   6   3   6        0.20       -0.12      0.34 o
  -7   4   6        0.27        0.98      0.46 o
  -6   4   6        6.05        7.29      0.62 o
  -5   4   6        0.21        0.12      0.36 o
  -4   4   6        0.94        0.45      0.33 o
  -3   4   6       67.37       61.11      1.44 o
  -2   4   6       31.16       28.77      0.87 o
  -1   4   6      103.91       98.54      1.67 o
   0   4   6        0.19       -0.21      0.23 o
   1   4   6       25.48       22.90      0.66 o
   2   4   6       10.13       12.39      0.59 o
   3   4   6        2.06        1.46      0.37 o
   4   4   6        2.22        3.35      0.39 o
   5   4   6        0.50        0.51      0.32 o
   6   4   6        0.91        0.56      0.42 o
  -6   5   6       12.04       12.42      1.16 o
  -5   5   6        0.41        0.52      0.54 o
  -4   5   6       29.39       27.30      0.90 o
  -3   5   6        6.52        6.56      0.65 o
  -2   5   6      108.86       99.83      2.06 o
  -1   5   6       58.70       53.14      1.77 o
   0   5   6        0.04        0.08      0.37 o
   1   5   6        0.01       -0.15      0.29 o
   2   5   6       13.30       11.97      0.51 o
   3   5   6        6.33        6.95      0.43 o
   4   5   6       43.11       47.46      1.10 o
   5   5   6        0.90        0.55      0.44 o
  -5   6   6        3.38        1.92      0.85 o
  -4   6   6        7.56        7.82      0.68 o
  -3   6   6       27.45       26.32      3.35 o
  -2   6   6       82.31       69.88      2.15 o
  -1   6   6        1.05        1.83      0.63 o
   0   6   6        0.15        0.76      0.53 o
   1   6   6        7.57        7.53      0.72 o
   2   6   6        0.36        0.37      0.35 o
   3   6   6        4.64        5.50      0.52 o
   4   6   6       29.67       34.94      1.61 o
  -3   7   6        3.01        0.35      1.43 o
  -2   7   6        0.09       -0.29      0.62 o
  -1   7   6        4.07        4.75      0.82 o
   0   7   6        6.64        5.85      0.88 o
   1   7   6        5.52        7.20      0.91 o
   2   7   6        1.83        1.19      0.61 o
  -3 -10   7        0.00       -0.47      0.40 o
  -2 -10   7        0.23       -0.29      0.51 o
  -1 -10   7        2.62        3.70      0.65 o
   0 -10   7        0.10       -0.36      0.44 o
   1 -10   7       10.84       10.00      0.80 o
   2 -10   7        3.53        5.98      0.78 o
   3 -10   7        0.00       -0.62      0.42 o
  -5  -9   7        0.17       -0.35      0.40 o
  -4  -9   7        2.86        4.17      0.50 o
  -3  -9   7        0.31        0.04      0.40 o
  -2  -9   7        1.84        1.65      0.45 o
  -1  -9   7        6.49        5.36      0.60 o
   0  -9   7        3.15        2.27      0.52 o
   1  -9   7       18.04       16.71      1.42 o
   2  -9   7        8.62        8.32      0.72 o
   3  -9   7        8.51        6.98      0.87 o
   4  -9   7        0.69        0.69      0.49 o
  -6  -8   7        0.38        0.00      0.37 o
  -5  -8   7        0.33        0.30      0.36 o
  -4  -8   7        0.48        0.34      0.35 o
  -3  -8   7       10.70       10.05      0.60 o
  -2  -8   7        0.25       -0.33      0.29 o
  -1  -8   7       21.50       20.88      0.89 o
   0  -8   7        0.77        1.55      0.39 o
   1  -8   7       88.54       75.54      1.80 o
   2  -8   7       18.96       16.18      0.64 o
   3  -8   7        4.99        3.54      0.41 o
   4  -8   7        0.78        0.50      0.39 o
   5  -8   7        3.21        3.74      0.56 o
  -6  -7   7        3.89        4.66      0.44 o
  -5  -7   7        6.50        7.29      0.51 o
  -4  -7   7        2.28        2.71      0.35 o
  -3  -7   7       21.18       22.11      0.70 o
  -2  -7   7      112.30      114.77      1.56 o
  -1  -7   7       11.92       11.15      0.51 o
   0  -7   7       11.64       12.89      0.48 o
   1  -7   7      142.41      130.79      1.90 o
   2  -7   7       11.88       10.75      0.59 o
   3  -7   7        8.58        8.91      0.49 o
   4  -7   7        3.47        3.63      0.40 o
   5  -7   7        1.93        1.74      0.41 o
   6  -7   7        4.40        3.55      0.55 o
  -7  -6   7        0.63        0.79      0.34 o
  -6  -6   7        0.18       -0.03      0.25 o
  -5  -6   7       11.18       10.78      0.48 o
  -4  -6   7       24.59       22.77      0.58 o
  -3  -6   7       65.03       59.82      0.89 o
  -2  -6   7       46.70       45.72      0.81 o
  -1  -6   7        0.01        0.16      0.19 o
   0  -6   7       26.04       26.51      0.62 o
   1  -6   7       34.26       40.36      0.84 o
   2  -6   7       44.37       42.76      0.92 o
   3  -6   7      118.16      124.32      1.85 o
   4  -6   7        5.28        5.77      0.44 o
   5  -6   7        0.23        0.06      0.32 o
   6  -6   7        8.64       10.59      0.70 o
  -7  -5   7        7.58        8.02      0.46 o
  -6  -5   7        1.80        1.76      0.27 o
  -5  -5   7       20.67       20.48      0.61 o
  -4  -5   7       73.44       81.18      1.08 o
  -3  -5   7        4.04        2.23      0.28 o
  -2  -5   7       53.41       58.65      0.79 o
  -1  -5   7        0.36       -0.07      0.16 o
   0  -5   7       18.82       16.40      0.48 o
   1  -5   7       31.08       32.34      0.62 o
   2  -5   7      167.69      156.69      1.76 o
   3  -5   7        0.06        0.24      0.33 o
   4  -5   7      185.23      187.78      2.50 o
   5  -5   7        0.11        0.53      0.34 o
   6  -5   7        7.77        6.68      0.52 o
   7  -5   7        3.56        4.56      0.80 o
  -8  -4   7        0.00       -0.42      0.30 o
  -7  -4   7        0.35        0.08      0.28 o
  -6  -4   7        0.07       -0.11      0.20 o
  -5  -4   7        1.03       -0.09      0.21 o
  -4  -4   7        1.92        1.30      0.26 o
  -3  -4   7      118.76      115.78      1.44 o
  -2  -4   7       23.65       22.22      0.42 o
  -1  -4   7       22.39       22.07      0.55 o
   0  -4   7       17.26       14.32      0.52 o
   1  -4   7       33.05       33.25      0.59 o
   2  -4   7        6.83        6.72      0.30 o
   3  -4   7      583.20      588.53      5.94 o
   4  -4   7       59.54       65.21      1.15 o
   5  -4   7       42.27       42.66      1.24 o
   6  -4   7        0.10        0.21      0.31 o
   7  -4   7       11.14       14.00      0.59 o
  -8  -3   7        0.36        0.02      0.30 o
  -7  -3   7        0.01       -0.28      0.19 o
  -6  -3   7        6.40        6.63      0.31 o
  -5  -3   7        7.17        8.71      0.36 o
  -4  -3   7       11.78       13.71      0.42 o
  -3  -3   7       23.86       16.40      0.44 o
  -2  -3   7        0.02       -0.20      0.13 o
  -1  -3   7      128.61      140.18      1.66 o
   0  -3   7       40.71       42.05      0.71 o
   1  -3   7      119.28      132.87      1.48 o
   2  -3   7       16.93       14.47      0.39 o
   3  -3   7      349.79      333.72      4.43 o
   4  -3   7       65.83       66.44      1.12 o
   5  -3   7       23.84       23.83      0.75 o
   6  -3   7        3.89        5.28      0.80 o
   7  -3   7       15.53       17.42      0.58 o
  -8  -2   7        7.08        7.80      0.40 o
  -7  -2   7        2.39        2.50      0.24 o
  -6  -2   7        0.00       -0.27      0.18 o
  -5  -2   7        0.00       -0.28      0.19 o
  -4  -2   7        8.78        5.65      0.29 o
  -3  -2   7       57.22       56.59      0.86 o
  -2  -2   7      136.50      134.06      1.64 o
  -1  -2   7      757.66      788.37      9.35 o
   0  -2   7       18.42       19.98      0.53 o
   1  -2   7      279.27      272.88      2.73 o
   2  -2   7        0.95        0.90      0.18 o
   3  -2   7       27.04       24.34      0.59 o
   4  -2   7       21.16       20.51      0.49 o
   5  -2   7        0.02       -0.38      0.25 o
   6  -2   7        9.49       10.27      0.44 o
   7  -2   7        0.03       -0.15      0.23 o
  -8  -1   7        0.01       -0.37      0.25 o
  -7  -1   7        2.52        2.33      0.26 o
  -6  -1   7        2.76        2.72      0.26 o
  -5  -1   7       14.64       15.78      0.45 o
  -4  -1   7       25.61       28.32      0.61 o
  -3  -1   7        3.02        2.48      0.22 o
  -2  -1   7       11.93       14.01      0.38 o
  -1  -1   7       34.03       34.62      0.56 o
   0  -1   7       27.83       24.45      0.51 o
   1  -1   7        0.90        0.03      0.14 o
   2  -1   7      146.61      133.34      1.32 o
   3  -1   7       72.70       67.40      0.88 o
   4  -1   7       30.88       30.14      0.60 o
   5  -1   7        3.89        5.37      0.33 o
   6  -1   7       50.63       50.55      0.90 o
   7  -1   7        1.10        0.56      0.23 o
  -8   0   7        0.00       -0.22      0.28 o
  -7   0   7        0.52        0.07      0.26 o
  -6   0   7        5.22        5.05      0.37 o
  -5   0   7       15.76       17.16      0.48 o
  -4   0   7       45.62       45.07      1.09 o
  -3   0   7        8.57        9.38      0.33 o
  -2   0   7        9.68       10.10      0.31 o
  -1   0   7       69.56       67.12      0.79 o
   0   0   7       42.50       38.40      0.65 o
   1   0   7      109.40      104.88      1.70 o
   2   0   7        8.17        7.85      0.28 o
   3   0   7       34.66       34.34      0.67 o
   4   0   7        0.38       -0.18      0.18 o
   5   0   7       10.92        7.96      0.39 o
   6   0   7       30.41       27.70      0.67 o
   7   0   7        0.01       -0.29      0.24 o
  -7   1   7        4.79        4.82      0.42 o
  -6   1   7        1.67        0.91      0.29 o
  -5   1   7      152.16      153.68      2.15 o
  -4   1   7       53.05       53.83      0.85 o
  -3   1   7       43.12       44.53      0.71 o
  -2   1   7       20.62       21.75      0.42 o
  -1   1   7       42.81       42.56      0.61 o
   0   1   7        0.86        2.17      0.20 o
   1   1   7       21.18       17.95      0.45 o
   2   1   7       42.14       42.06      0.62 o
   3   1   7       18.80       18.34      0.49 o
   4   1   7       34.69       36.06      0.68 o
   5   1   7       12.50       12.59      0.48 o
   6   1   7        1.10        1.30      0.32 o
  -7   2   7        1.16        1.27      0.56 o
  -6   2   7        0.07        0.13      0.34 o
  -5   2   7       11.73       12.78      0.58 o
  -4   2   7        0.62        1.11      0.31 o
  -3   2   7        0.37        0.66      0.36 o
  -2   2   7        8.12        7.69      0.35 o
  -1   2   7      139.53      140.13      2.03 o
   0   2   7        5.09        8.13      0.35 o
   1   2   7      322.57      320.28      3.21 o
   2   2   7        0.96        0.41      0.26 o
   3   2   7      103.71      100.66      1.42 o
   4   2   7        4.85        6.28      0.39 o
   5   2   7        2.76        2.75      0.38 o
   6   2   7        1.84        1.26      0.35 o
  -7   3   7        7.68        7.70      0.62 o
  -6   3   7        1.00        0.56      0.70 o
  -5   3   7        0.18        0.00      0.32 o
  -4   3   7        0.12        0.18      0.31 o
  -3   3   7        2.65        2.28      0.39 o
  -2   3   7        1.24        0.61      0.32 o
  -1   3   7       58.10       52.72      1.12 o
   0   3   7       16.05       14.49      0.51 o
   1   3   7       49.58       42.74      0.85 o
   2   3   7        0.00       -0.15      0.26 o
   3   3   7        2.25        3.91      0.54 o
   4   3   7        0.01        0.12      0.29 o
   5   3   7        0.33        0.14      0.31 o
  -6   4   7        4.39        3.58      0.58 o
  -5   4   7        1.24        1.03      0.52 o
  -4   4   7        0.16        0.30      0.39 o
  -3   4   7       96.29       92.44      2.56 o
  -2   4   7       71.80       65.29      1.56 o
  -1   4   7       18.12       19.92      0.87 o
   0   4   7       18.56       15.24      0.71 o
   1   4   7       23.07       20.87      0.72 o
   2   4   7       42.07       35.84      0.90 o
   3   4   7        0.18        0.04      0.29 o
   4   4   7        2.39        3.13      0.42 o
   5   4   7        4.82        4.15      0.46 o
  -5   5   7        0.49        1.16      0.62 o
  -4   5   7       16.35       16.55      0.88 o
  -3   5   7       51.07       50.83      1.44 o
  -2   5   7       13.52       14.45      1.04 o
  -1   5   7        0.04       -0.28      0.53 o
   0   5   7        0.01        0.34      0.48 o
   1   5   7        6.08        6.10      0.73 o
   2   5   7        2.15        1.30      0.42 o
   3   5   7        0.05        0.12      0.37 o
   4   5   7        1.57        1.77      0.52 o
  -4   6   7        2.93        2.24      0.94 o
  -3   6   7       18.14       17.21      1.23 o
  -2   6   7        0.26       -0.09      0.89 o
  -1   6   7        7.65        8.02      1.29 o
   0   6   7        0.27        0.71      0.66 o
   1   6   7        3.34        3.95      0.68 o
   2   6   7        4.69        5.18      0.93 o
  -2 -10   8        0.00       -0.45      0.47 o
  -1 -10   8        4.50        3.75      0.67 o
   0 -10   8        0.20       -0.09      0.42 o
   1 -10   8       10.77       12.54      1.57 o
   2 -10   8        1.52        2.18      0.60 o
  -4  -9   8        0.00       -0.49      0.47 o
  -3  -9   8       21.37       21.80      0.89 o
  -2  -9   8        3.82        3.71      0.50 o
  -1  -9   8        7.54        5.86      0.65 o
   0  -9   8       11.91       10.81      0.80 o
   1  -9   8        0.24        0.09      0.41 o
   2  -9   8        2.06        1.62      0.52 o
   3  -9   8        1.71        1.93      0.54 o
  -5  -8   8        5.87        6.75      0.55 o
  -4  -8   8        2.85        3.07      0.46 o
  -3  -8   8        0.00       -0.32      0.32 o
  -2  -8   8        7.24        8.46      0.72 o
  -1  -8   8       11.60       11.81      0.64 o
   0  -8   8       28.75       23.50      1.01 o
   1  -8   8        0.99        0.96      0.48 o
   2  -8   8        0.15       -0.52      0.35 o
   3  -8   8        3.43        3.50      0.50 o
   4  -8   8        0.00        0.01      0.39 o
  -6  -7   8        0.21        0.35      0.36 o
  -5  -7   8        7.57        9.70      0.56 o
  -4  -7   8       90.75      100.27      1.59 o
  -3  -7   8       46.06       50.68      1.03 o
  -2  -7   8       64.55       63.20      1.18 o
  -1  -7   8        0.01       -0.45      0.30 o
   0  -7   8       20.08       16.22      0.70 o
   1  -7   8       14.11       13.47      0.79 o
   2  -7   8       12.80       12.40      0.65 o
   3  -7   8       10.96       11.79      0.65 o
   4  -7   8       23.48       24.28      0.95 o
   5  -7   8        1.47        2.53      0.49 o
  -6  -6   8        0.20        0.06      0.31 o
  -5  -6   8        6.23        6.39      0.46 o
  -4  -6   8       25.20       24.08      0.92 o
  -3  -6   8        0.72        0.67      0.33 o
  -2  -6   8       66.50       58.58      1.12 o
  -1  -6   8       24.62       28.42      0.74 o
   0  -6   8       68.84       68.72      1.21 o
   1  -6   8        3.60        4.69      0.58 o
   2  -6   8      263.78      260.59      3.30 o
   3  -6   8       15.06       15.93      0.64 o
   4  -6   8       53.19       55.94      1.15 o
   5  -6   8        0.56        0.92      0.36 o
   6  -6   8        2.94        3.42      0.73 o
  -7  -5   8        0.47        0.56      0.26 o
  -6  -5   8        2.00        1.20      0.29 o
  -5  -5   8        0.20        0.32      0.26 o
  -4  -5   8       47.70       50.64      0.89 o
  -3  -5   8       66.52       67.86      1.16 o
  -2  -5   8        2.11        2.88      0.31 o
  -1  -5   8        1.17        2.20      0.25 o
   0  -5   8        2.66        4.50      0.35 o
   1  -5   8       39.40       42.46      0.87 o
   2  -5   8       66.76       66.82      1.34 o
   3  -5   8       16.37       15.13      0.67 o
   4  -5   8        5.60        5.46      0.43 o
   5  -5   8        0.00       -0.09      0.31 o
   6  -5   8        6.34        7.77      0.80 o
  -7  -4   8       19.24       17.98      0.66 o
  -6  -4   8        4.57        4.57      0.36 o
  -5  -4   8        0.10        0.06      0.23 o
  -4  -4   8      124.14      119.85      1.55 o
  -3  -4   8       59.03       56.66      1.00 o
  -2  -4   8        4.23        5.79      0.30 o
  -1  -4   8        0.57        0.09      0.20 o
   0  -4   8        2.00        2.57      0.30 o
   1  -4   8       13.10       11.56      0.59 o
   2  -4   8       28.65       29.27      0.82 o
   3  -4   8       20.28       21.17      0.76 o
   4  -4   8        0.24       -0.07      0.30 o
   5  -4   8        6.29        8.31      0.60 o
   6  -4   8        9.36       10.20      0.69 o
  -7  -3   8       14.37       14.31      0.52 o
  -6  -3   8       12.27       12.21      0.48 o
  -5  -3   8       10.67       11.16      0.47 o
  -4  -3   8       52.09       52.47      0.95 o
  -3  -3   8       83.43       83.49      1.17 o
  -2  -3   8        3.64        5.02      0.28 o
  -1  -3   8       57.50       58.33      1.47 o
   0  -3   8        2.71        2.92      0.25 o
   1  -3   8       33.55       32.01      0.81 o
   2  -3   8       65.82       61.33      1.07 o
   3  -3   8       27.67       29.34      0.84 o
   4  -3   8      101.81      102.26      1.74 o
   5  -3   8        3.20        2.81      0.46 o
   6  -3   8        7.64        7.02      0.50 o
  -7  -2   8        2.21        1.86      0.29 o
  -6  -2   8        9.80        9.24      0.48 o
  -5  -2   8       22.04       22.21      0.79 o
  -4  -2   8        0.20       -0.33      0.22 o
  -3  -2   8       13.87       13.82      0.46 o
  -2  -2   8        0.11        0.35      0.18 o
  -1  -2   8       44.74       48.16      0.84 o
   0  -2   8       28.63       28.08      0.55 o
   1  -2   8        6.58        7.05      0.54 o
   2  -2   8        0.68       -0.32      0.21 o
   3  -2   8       61.41       70.83      1.11 o
   4  -2   8       91.68       92.03      1.35 o
   5  -2   8       12.58       12.10      0.63 o
   6  -2   8        3.03        2.92      0.38 o
  -7  -1   8        0.96        0.55      0.29 o
  -6  -1   8        1.12        0.61      0.26 o
  -5  -1   8        0.40        0.26      0.25 o
  -4  -1   8       15.01       14.51      0.51 o
  -3  -1   8        0.61        1.02      0.24 o
  -2  -1   8        1.57        1.82      0.24 o
  -1  -1   8       57.50       55.51      1.37 o
   0  -1   8       24.47       23.53      0.50 o
   1  -1   8        1.91        0.77      0.33 o
   2  -1   8        0.13       -0.22      0.27 o
   3  -1   8       18.76       19.40      0.64 o
   4  -1   8       50.48       44.29      0.85 o
   5  -1   8        5.56        5.64      0.42 o
   6  -1   8        0.29       -0.28      0.29 o
  -7   0   8        2.81        2.75      0.35 o
  -6   0   8       25.45       27.31      0.79 o
  -5   0   8        2.32        2.71      0.35 o
  -4   0   8        0.71        1.25      0.39 o
  -3   0   8        0.07        0.18      0.25 o
  -2   0   8       86.00       87.04      1.23 o
  -1   0   8        1.24        1.64      0.23 o
   0   0   8       18.01       16.84      0.50 o
   1   0   8        5.03        3.80      0.44 o
   2   0   8        3.50        2.21      0.30 o
   3   0   8        0.02       -0.34      0.23 o
   4   0   8        1.10        0.84      0.28 o
   5   0   8        5.55        7.32      0.45 o
   6   0   8        0.62        0.56      0.31 o
  -7   1   8        0.42       -0.26      0.35 o
  -6   1   8       11.46       11.49      0.70 o
  -5   1   8        1.64        1.56      0.43 o
  -4   1   8        1.40        1.57      0.33 o
  -3   1   8       25.57       25.44      0.84 o
  -2   1   8        4.64        5.62      0.36 o
  -1   1   8      160.01      160.76      1.96 o
   0   1   8       12.20       14.54      0.50 o
   1   1   8      210.97      203.26      2.40 o
   2   1   8        0.23       -0.10      0.25 o
   3   1   8       18.68       17.18      0.56 o
   4   1   8        9.66        9.15      0.45 o
   5   1   8        0.00        0.24      0.32 o
   6   1   8        0.10        0.13      0.32 o
  -6   2   8        3.20        3.12      0.48 o
  -5   2   8       11.41       10.68      0.75 o
  -4   2   8       11.91       12.59      0.72 o
  -3   2   8       39.66       41.24      1.01 o
  -2   2   8        1.92        2.55      0.46 o
  -1   2   8       92.71       89.38      1.65 o
   0   2   8       24.00       21.81      0.77 o
   1   2   8       40.66       35.69      0.87 o
   2   2   8       33.53       35.53      0.82 o
   3   2   8       16.70       14.82      0.54 o
   4   2   8        0.20        0.56      0.32 o
   5   2   8       27.25       30.19      0.86 o
  -6   3   8        1.34        0.64      0.46 o
  -5   3   8       49.10       50.68      1.62 o
  -4   3   8       20.35       21.54      1.34 o
  -3   3   8       16.05       15.20      0.78 o
  -2   3   8        5.50        4.34      0.54 o
  -1   3   8        0.07       -0.76      0.50 o
   0   3   8        8.40        6.72      0.81 o
   1   3   8       37.61       39.59      0.95 o
   2   3   8        0.17       -0.38      0.30 o
   3   3   8        1.74        1.90      0.36 o
   4   3   8        0.03        0.18      0.34 o
  -5   4   8        7.46        7.35      1.34 o
  -4   4   8        0.36        0.29      0.55 o
  -3   4   8        6.30        5.43      0.61 o
  -2   4   8        1.17        0.47      0.60 o
  -1   4   8        0.28       -0.74      0.49 o
   0   4   8       16.26       14.84      0.87 o
   1   4   8        0.88        1.46      0.54 o
   2   4   8        4.54        4.97      0.46 o
   3   4   8        1.55        1.43      0.42 o
  -4   5   8        3.43        3.43      0.79 o
  -3   5   8       11.14       10.98      1.04 o
  -2   5   8        7.57        6.30      1.92 o
  -1   5   8        2.59        0.35      0.62 o
   0   5   8       10.33       11.64      1.04 o
   1   5   8        1.08        1.16      0.56 o
   2   5   8       20.24       24.60      1.14 o
  -3  -9   9        0.05       -0.12      0.41 o
  -2  -9   9        2.26        3.14      0.59 o
  -1  -9   9        3.93        3.42      0.87 o
   0  -9   9        6.09        6.24      0.71 o
   1  -9   9       15.66       12.72      0.89 o
   2  -9   9        0.12       -0.50      0.43 o
  -4  -8   9        8.90        9.18      0.63 o
  -3  -8   9        7.50        8.67      0.61 o
  -2  -8   9        1.26        0.67      0.55 o
  -1  -8   9       18.91       22.97      1.01 o
   0  -8   9        2.26        2.78      0.54 o
   1  -8   9        5.84        8.01      0.72 o
   2  -8   9        1.34        2.11      0.56 o
   3  -8   9        0.04       -0.49      0.46 o
   4  -8   9        0.10       -0.20      0.49 o
  -5  -7   9        0.00       -0.17      0.33 o
  -4  -7   9       14.35       13.90      0.69 o
  -3  -7   9        0.07       -0.12      0.32 o
  -2  -7   9       41.17       42.52      1.39 o
  -1  -7   9        1.44        1.84      0.41 o
   0  -7   9      140.91      138.88      2.72 o
   1  -7   9       60.46       57.51      1.57 o
   2  -7   9       18.82       17.77      1.51 o
   3  -7   9        2.40        2.21      0.46 o
   4  -7   9        5.20        8.66      0.63 o
  -6  -6   9        0.87        1.92      0.42 o
  -5  -6   9        0.44       -0.14      0.41 o
  -4  -6   9       32.21       29.54      0.82 o
  -3  -6   9       38.26       37.37      0.89 o
  -2  -6   9       48.03       50.09      1.05 o
  -1  -6   9        0.99        1.29      0.37 o
   0  -6   9      226.74      210.80      3.62 o
   1  -6   9        1.65        0.41      0.46 o
   2  -6   9       33.60       34.08      1.56 o
   3  -6   9       24.84       23.85      0.88 o
   4  -6   9        1.41        1.53      0.43 o
   5  -6   9        4.54        5.00      0.52 o
  -6  -5   9        0.79        0.37      0.36 o
  -5  -5   9        4.38        3.80      0.43 o
  -4  -5   9      119.71      125.93      1.99 o
  -3  -5   9       24.08       24.22      0.71 o
  -2  -5   9       35.85       35.52      0.84 o
  -1  -5   9        6.10        5.53      0.52 o
   0  -5   9        0.18       -0.40      0.31 o
   1  -5   9       64.00       63.80      1.54 o
   2  -5   9       26.34       22.20      1.05 o
   3  -5   9       82.00       84.53      1.62 o
   4  -5   9        2.07        2.50      0.44 o
   5  -5   9        5.73        7.47      0.62 o
  -6  -4   9        0.10        0.01      0.39 o
  -5  -4   9       36.74       35.28      0.94 o
  -4  -4   9       30.48       30.33      0.87 o
  -3  -4   9       72.15       64.78      1.27 o
  -2  -4   9       49.40       43.73      1.00 o
  -1  -4   9       51.74       47.32      0.90 o
   0  -4   9       10.32        8.55      0.49 o
   1  -4   9       57.71       52.37      1.34 o
   2  -4   9       48.74       45.31      1.08 o
   3  -4   9        1.59        1.01      0.39 o
   4  -4   9        6.29        7.06      0.52 o
   5  -4   9        6.36        7.11      0.62 o
  -7  -3   9       10.96       11.32      0.57 o
  -6  -3   9        2.71        2.23      0.39 o
  -5  -3   9       13.16       12.82      0.76 o
  -4  -3   9       60.17       61.39      1.23 o
  -3  -3   9      125.56      130.47      2.04 o
  -2  -3   9        0.71        0.02      0.29 o
  -1  -3   9        5.03        7.15      0.37 o
   0  -3   9       30.78       29.21      0.70 o
   1  -3   9        0.37       -0.02      0.29 o
   2  -3   9      283.69      278.41      3.46 o
   3  -3   9      172.76      175.82      2.42 o
   4  -3   9       11.25       11.94      0.52 o
   5  -3   9        3.26        4.35      0.50 o
  -7  -2   9        2.32        2.49      0.36 o
  -6  -2   9        0.57       -0.48      0.35 o
  -5  -2   9        4.70        4.52      0.52 o
  -4  -2   9       22.59       20.26      0.74 o
  -3  -2   9       11.20       11.28      0.57 o
  -2  -2   9       57.55       63.31      1.55 o
  -1  -2   9       40.22       40.85      0.86 o
   0  -2   9       88.89       87.42      1.36 o
   1  -2   9       18.50       17.47      0.68 o
   2  -2   9      295.85      285.15      3.55 o
   3  -2   9       95.74       98.95      1.46 o
   4  -2   9       34.71       30.19      0.83 o
   5  -2   9        0.23        0.02      0.31 o
  -7  -1   9        2.49        1.95      0.44 o
  -6  -1   9        0.25       -0.31      0.37 o
  -5  -1   9        0.07       -0.11      0.31 o
  -4  -1   9        1.37        1.60      0.32 o
  -3  -1   9        8.82       10.05      0.48 o
  -2  -1   9       11.25        9.78      0.48 o
  -1  -1   9      116.65      120.43      1.71 o
   0  -1   9        6.37        6.11      0.36 o
   1  -1   9       13.18       12.98      0.54 o
   2  -1   9       16.03       14.19      0.60 o
   3  -1   9        7.54        5.83      0.53 o
   4  -1   9        9.98        9.95      0.48 o
   5  -1   9        0.36        0.18      0.32 o
  -6   0   9        2.55        1.87      0.44 o
  -5   0   9       18.24       19.98      0.86 o
  -4   0   9        0.05        0.08      0.32 o
  -3   0   9        5.95        4.84      0.44 o
  -2   0   9        6.48        7.23      0.50 o
  -1   0   9        8.17        6.27      0.46 o
   0   0   9        3.52        2.98      0.41 o
   1   0   9        0.32        0.09      0.29 o
   2   0   9       40.13       40.86      0.85 o
   3   0   9        1.20        0.86      0.29 o
   4   0   9        0.18        0.39      0.31 o
   5   0   9       22.93       25.71      0.81 o
  -6   1   9        0.07       -0.13      0.38 o
  -5   1   9        5.56        7.36      1.02 o
  -4   1   9        2.47        2.21      0.42 o
  -3   1   9       95.09       96.78      1.74 o
  -2   1   9       33.70       35.73      1.13 o
  -1   1   9      363.58      358.03      4.77 o
   0   1   9       26.02       28.18      1.01 o
   1   1   9       74.86       70.87      1.30 o
   2   1   9       28.26       31.96      0.84 o
   3   1   9        1.98        1.32      0.37 o
   4   1   9        0.79        0.54      0.34 o
   5   1   9       11.34       12.42      0.62 o
  -5   2   9        1.51        1.22      0.62 o
  -4   2   9        2.73        2.95      0.52 o
  -3   2   9        7.96        6.55      0.65 o
  -2   2   9       23.20       24.56      0.99 o
  -1   2   9        9.10        9.91      0.70 o
   0   2   9       20.56       22.42      0.98 o
   1   2   9        3.70        2.83      0.57 o
   2   2   9        0.01       -0.11      0.33 o
   3   2   9       10.44       11.60      0.60 o
   4   2   9        1.71        1.64      0.47 o
  -5   3   9       12.23       16.55      1.13 o
  -4   3   9        2.66        1.60      0.51 o
  -3   3   9       17.19       19.79      1.19 o
  -2   3   9        2.41        2.20      0.66 o
  -1   3   9        2.44        3.88      0.69 o
   0   3   9        0.01        0.00      0.90 o
   1   3   9        5.40        5.66      1.17 o
   2   3   9        1.61        1.28      0.87 o
   3   3   9        2.02        2.26      0.44 o
  -3   4   9        0.05        0.98      0.69 o
  -2   4   9        1.64        0.71      0.98 o
  -1   4   9        0.03        0.09      0.63 o
   0   4   9        4.97        6.95      0.74 o
   1   4   9        3.54        2.97      0.64 o
   2   4   9        0.03       -0.04      0.52 o
  -2  -9  10        0.29        0.18      0.52 o
  -1  -9  10        8.87        9.67      1.06 o
   0  -9  10        0.73        0.19      0.53 o
   1  -9  10        1.43        3.13      0.66 o
  -3  -8  10        0.88        1.48      0.45 o
  -2  -8  10        0.10        0.40      0.50 o
  -1  -8  10        3.86        4.13      0.63 o
   0  -8  10        4.27        4.01      0.63 o
   1  -8  10        0.31        0.52      0.51 o
   2  -8  10        0.07        0.71      0.46 o
  -4  -7  10       13.84       16.13      0.87 o
  -3  -7  10        6.10        8.31      0.60 o
  -2  -7  10       37.09       43.31      1.16 o
  -1  -7  10       22.72       22.50      1.03 o
   0  -7  10       19.06       21.15      1.01 o
   1  -7  10        1.77        2.47      0.55 o
   2  -7  10        9.24        8.29      0.75 o
   3  -7  10        9.62       12.16      0.84 o
  -5  -6  10        6.97        8.30      0.72 o
  -4  -6  10        3.58        3.56      0.47 o
  -3  -6  10        1.81        2.02      0.42 o
  -2  -6  10        0.12        0.19      0.37 o
  -1  -6  10        2.81        2.53      0.55 o
   0  -6  10        1.91        1.58      0.50 o
   1  -6  10        6.33        6.94      0.80 o
   2  -6  10        0.98        1.02      0.48 o
   3  -6  10        0.13        0.00      0.43 o
   4  -6  10        1.71        3.62      0.51 o
  -5  -5  10        0.37        0.39      0.35 o
  -4  -5  10        8.07        6.57      0.47 o
  -3  -5  10        0.12        0.01      0.29 o
  -2  -5  10        3.34        2.22      0.49 o
  -1  -5  10       42.29       43.79      1.31 o
   0  -5  10       28.57       25.33      1.26 o
   1  -5  10        0.49        0.27      0.56 o
   2  -5  10        0.03       -0.09      0.41 o
   3  -5  10        2.50        3.36      0.56 o
   4  -5  10        0.79        0.82      0.49 o
  -6  -4  10        0.05       -0.38      0.32 o
  -5  -4  10       37.79       37.88      1.05 o
  -4  -4  10       78.99       79.48      1.53 o
  -3  -4  10        4.03        3.99      0.43 o
  -2  -4  10       31.83       32.10      1.07 o
  -1  -4  10       30.24       32.21      0.82 o
   0  -4  10       81.19       81.01      1.75 o
   1  -4  10        1.48        1.49      0.46 o
   2  -4  10        3.91        3.63      0.54 o
   3  -4  10       18.46       17.48      1.07 o
   4  -4  10        2.95        3.14      0.59 o
  -6  -3  10        0.57        0.34      0.35 o
  -5  -3  10       58.54       62.36      1.56 o
  -4  -3  10      108.68      122.10      2.03 o
  -3  -3  10        0.00        0.38      0.35 o
  -2  -3  10       40.60       43.44      1.22 o
  -1  -3  10        6.11        6.27      0.41 o
   0  -3  10       24.38       20.76      0.83 o
   1  -3  10       53.93       51.92      1.56 o
   2  -3  10        4.88        6.70      0.54 o
   3  -3  10        0.08       -0.15      0.37 o
   4  -3  10        0.66        0.22      0.36 o
   5  -3  10        0.00        0.39      0.39 o
  -6  -2  10        2.79        3.07      0.55 o
  -5  -2  10        6.05        4.61      0.73 o
  -4  -2  10        7.99        7.49      0.57 o
  -3  -2  10        1.25        1.51      0.38 o
  -2  -2  10        2.73        1.91      0.48 o
  -1  -2  10       13.40       14.37      0.60 o
   0  -2  10        7.95        8.56      0.61 o
   1  -2  10        1.59        1.60      0.46 o
   2  -2  10       29.84       26.22      0.80 o
   3  -2  10        3.31        3.35      0.43 o
   4  -2  10        1.17        1.00      0.36 o
  -6  -1  10        0.50        0.27      0.44 o
  -5  -1  10        5.33        7.34      0.57 o
  -4  -1  10        6.34        6.66      0.47 o
  -3  -1  10       16.30       20.03      0.78 o
  -2  -1  10        8.91        7.25      0.55 o
  -1  -1  10       40.85       38.67      0.99 o
   0  -1  10       11.74       10.74      0.61 o
   1  -1  10        0.56        0.22      0.43 o
   2  -1  10       80.34       85.07      1.67 o
   3  -1  10       42.84       48.99      1.08 o
   4  -1  10        0.07        0.59      0.41 o
  -5   0  10        5.62        5.58      0.61 o
  -4   0  10        1.49        0.95      0.50 o
  -3   0  10       85.20       86.97      1.90 o
  -2   0  10       35.11       34.51      1.24 o
  -1   0  10       26.78       27.82      0.98 o
   0   0  10        0.83        1.15      0.46 o
   1   0  10        7.36        7.26      0.67 o
   2   0  10       19.94       20.81      0.75 o
   3   0  10       31.63       35.95      0.96 o
   4   0  10        1.08        1.56      0.45 o
  -5   1  10       12.91       12.52      0.98 o
  -4   1  10        1.73        1.11      0.50 o
  -3   1  10       57.61       58.55      1.54 o
  -2   1  10        0.01       -0.27      0.57 o
  -1   1  10        7.05        6.36      1.16 o
   0   1  10        6.05        7.14      0.67 o
   1   1  10        2.89        2.50      0.65 o
   2   1  10        0.19       -0.32      0.50 o
   3   1  10        6.66        8.56      0.57 o
  -4   2  10        0.24       -0.36      0.59 o
  -3   2  10        3.55        2.66      0.72 o
  -2   2  10        0.80        0.98      0.94 o
  -1   2  10        0.23        0.33      0.60 o
   0   2  10        2.73        1.84      0.57 o
   1   2  10        0.36       -0.12      0.51 o
   2   2  10        1.06        1.27      0.60 o
  -3   3  10        0.00       -0.18      0.98 o
  -2   3  10        3.15        2.50      0.76 o
  -1   3  10        3.74        2.81      0.76 o
   0   3  10        0.43       -0.30      0.52 o
   1   3  10        0.05       -0.73      0.48 o
  -1  -8  11        0.02        0.33      0.51 o
   0  -8  11       17.69       15.72      0.99 o
  -3  -7  11        0.01        0.22      0.52 o
  -2  -7  11       17.13       19.45      1.00 o
  -1  -7  11       13.35       15.96      0.96 o
   0  -7  11       13.38       16.95      0.98 o
   1  -7  11       19.21       17.83      0.98 o
   2  -7  11        4.35        7.30      0.75 o
  -4  -6  11        5.20        4.81      0.65 o
  -3  -6  11        0.81        0.40      0.41 o
  -2  -6  11        0.48       -0.64      0.42 o
  -1  -6  11        0.03       -0.60      0.40 o
   0  -6  11       12.22        8.46      0.73 o
   1  -6  11       12.54       13.09      0.87 o
   2  -6  11        1.37        2.08      0.56 o
   3  -6  11       13.00       15.87      0.94 o
  -4  -5  11        0.11        0.14      0.66 o
  -3  -5  11       12.22       11.12      0.74 o
  -2  -5  11       11.99       13.79      1.00 o
  -1  -5  11        0.96       -0.06      0.67 o
   0  -5  11        0.04        0.24      0.60 o
   1  -5  11        3.78        2.96      0.69 o
   2  -5  11        0.41        0.71      0.63 o
   3  -5  11        3.03        3.71      1.74 o
  -5  -4  11       12.94       13.64      0.71 o
  -4  -4  11        0.21        0.53      0.48 o
  -3  -4  11        8.04        7.74      0.79 o
  -2  -4  11       12.61       11.56      0.94 o
  -1  -4  11       14.65       16.95      1.10 o
   0  -4  11       23.15       24.44      2.41 o
   1  -4  11        5.41        7.68      0.67 o
   2  -4  11       13.78       13.86      1.30 o
   3  -4  11        0.54        0.12      0.51 o
  -5  -3  11       13.36       14.54      0.83 o
  -4  -3  11       18.80       17.90      0.89 o
  -3  -3  11       32.95       34.54      1.15 o
  -2  -3  11        8.96        8.23      0.85 o
  -1  -3  11        3.31        2.77      0.72 o
   0  -3  11       41.37       39.66      1.61 o
   1  -3  11        4.00        4.40      0.57 o
   2  -3  11        3.73        2.84      0.50 o
   3  -3  11        3.18        2.10      0.64 o
  -5  -2  11        0.04       -0.32      0.42 o
  -4  -2  11       36.91       36.70      1.09 o
  -3  -2  11       38.47       39.93      1.09 o
  -2  -2  11        2.36        1.24      0.53 o
  -1  -2  11        0.92       -0.67      0.44 o
   0  -2  11        6.95        6.10      0.83 o
   1  -2  11       11.75       11.49      0.66 o
   2  -2  11       42.54       44.47      1.20 o
   3  -2  11        4.61        3.89      0.60 o
  -4  -1  11       29.90       33.73      1.20 o
  -3  -1  11        0.34        0.14      0.49 o
  -2  -1  11        2.37        2.56      0.57 o
  -1  -1  11        0.34        0.13      0.47 o
   0  -1  11        0.13        0.36      0.57 o
   1  -1  11       82.95       93.06      2.08 o
   2  -1  11       34.42       38.42      1.82 o
   3  -1  11        7.63        8.36      0.76 o
  -4   0  11        3.14        3.37      0.72 o
  -3   0  11       21.45       23.96      1.36 o
  -2   0  11       32.11       35.20      1.54 o
  -1   0  11        2.02        2.10      0.69 o
   0   0  11        9.98       13.01      1.04 o
   1   0  11        5.31        6.12      0.69 o
   2   0  11        0.21        0.90      1.03 o
  -3   1  11        0.00       -0.42      0.60 o
  -2   1  11        0.02        0.55      0.66 o
  -1   1  11        0.87        0.09      0.63 o
   0   1  11        0.22       -0.62      0.60 o
   1   1  11       25.85       31.46      1.25 o
  -1  -6  12       15.93       15.26      1.85 o
   0  -6  12        2.11        2.28      0.79 o
  -2  -5  12        1.25        1.35      0.69 o
  -1  -5  12        0.34       -0.45      0.63 o
   0  -5  12        4.22        3.20      0.79 o
   1  -5  12        2.15        1.42      0.69 o
  -3  -4  12        2.07        2.61      0.75 o
  -2  -4  12       12.48       11.85      1.07 o
  -1  -4  12       19.35       18.77      1.38 o
   0  -4  12        0.00       -0.80      0.60 o
   1  -4  12        3.24        4.20      0.84 o
  -3  -3  12        7.63        6.99      0.98 o
  -2  -3  12        8.75       10.82      1.20 o
  -1  -3  12        3.90        3.52      0.79 o
   0  -3  12        0.88        0.62      0.66 o
   1  -3  12       20.97       21.35      1.04 o
  -3  -2  12       15.11       15.47      0.94 o
  -2  -2  12       13.44       14.48      0.94 o
  -1  -2  12        2.90        2.96      0.63 o
   0  -2  12        0.01        0.55      0.66 o
   1  -2  12        4.75        4.51      0.72 o
  -2  -1  12        0.87        2.54      0.82 o
  -1  -1  12        0.20        0.89      0.69 o
   0  -1  12        0.83        1.48      0.72 o
 
